# Supplementary material for: Thiel cadaver eye as a training model for sub-Tenon’s blocks: a feasibility study
Source: BMC Ophthalmol. 2024 Sep 3;24:391. doi: 10.1186/s12886-024-03630-3 (PMC11370276; doi:10.1186/s12886-024-03630-3)
Supplement: Supplementary file 1 — Supplementary Material 1. [file 12886_2024_3630_MOESM1_ESM.xlsx]

## Sheet: Tabelle1
head	laterality	mm depth of subtenon fluid after injection
1	r	2.99
1	l	eye damaged
2	r	1.34
2	l	2.18
3	r	2.04
3	l	2.76
4	r	quality
4	l	1.42
5	r	5.28
5	l	4.43
6	r	oil	x
6	l	3.66
7	r	eye not round
7	l	2.71
8	r	3.61
8	l	2.94
9	r	1.81
9	l	1.57
10	r	1.99
10	l	2.73
