# Supplementary material for: Thiel cadaver eye as a training model for sub-Tenon’s blocks: a feasibility study
Source: BMC Ophthalmol. 2024 Sep 3;24:391. doi: 10.1186/s12886-024-03630-3 (PMC11370276; doi:10.1186/s12886-024-03630-3)
Supplement: Supplementary file 3 — Supplementary Material 3. [file 12886_2024_3630_MOESM3_ESM.xlsx]

## Sheet: Messerie TIL 12.09.2023
Subtenon Experiment am menschlichen voroperierten TIL Präperat			Stevens subtenon nadel		IN = Infranasal, IT = Infratemporal
Kopf Nr.	Seite	Einstichort	Augendruck [mmHg]	Maximale Kraft [N]	Eingespritztes Wasser [ml]	Bemerkung
2	RA	IN	18	0.8	18
2	RA	ST	18	3	18
2	LA	IN	8.7	10.2	14
2	LA	ST	8.7	4.2	14
3	RA	IN	7.8	1.4	6
3	RA	ST	7.8	3	6
3	LA	IN	9	4.6	12	Zweiter Stich
3	LA	ST	9	4.4	12	Immer zuerst IN dann IT
4	RA	IN	5	7.5	10
4	RA	ST	5	2.7	10
5	RA	IN	8	2.8	13
5	RA	ST	8	3.6	13
5	LA	IN	17	7.7	13
5	LA	ST	17	4	13
6	RA	IN	12	5	8
6	RA	ST	12	5	8
6	LA	IN	12	3.6	4
6	LA	ST	12	6.5	4
7	RA	IN	8	3	4
7	RA	ST	8	7	4
7	LA	IN	9	4	6	k4la?
7	LA	ST	9	3.8	6
8	RA	IN	16	1.2	5
8	RA	ST	16	3.6	5
8	LA	IN	10	5.5	5
8	LA	ST	10	3.5	5
9	RA	IN	5	2.3	15
9	RA	ST	5	3.8	15
9	LA	IN	4	1.1	8
9	LA	ST	4	2.7	8
11	RA	IN	8	1.6	6
11	RA	ST	8	1.6	6
11	LA	IN	3	3.8	10
11	LA	ST	3	2.6	10
12	RA	IN	5	1	4
12	RA	ST	5	3	4
12	LA	IN	9	2.6	6
Ausgeschlossene Messungen wegen NA (Excel kommt damit nicht klar)
1	RA	IN	6.8	NA	NA	Messfehler, Übungskopf
1	RA	ST	6.8	2.4		Messfehler, Übungskopf
1	LA	IN	10.8	NA	10	Messfehler, Übungskopf
1	LA	ST	10.8	NA	NA
4	LA	IN	NA	NA	NA	Unbrauchbar
4	LA	ST	NA	NA	NA	Orbita perforiert, 20ml nicht genug Füssigkeit
10	RA	IN	NA	NA	NA
10	RA	ST	NA	NA	NA
10	LA	IN	NA	NA	NA
10	LA	ST	NA	NA	NA

## Sheet: Messerie Tomato 30.06.2023 
Messerie am tomaten gelatine model
Batch 1 hard	100g Gelatine mit 325g Wasser	hart
Batch 2 soft	100g Gelatine mit 650g Wasser	weich
Subtenon Kanüle	Batch Nr.	Maximale Einstichkraft [N]	Einstichort
Tripod	hard	2	Along the tomato
Tripod	hard	11	Along the tomato
Tripod	hard	3	Along the tomato
Tripod	hard	5	Along the tomato
Tripod	hard	4	Along the tomato
Tripod	soft	8	Along the tomato
Tripod	soft	6	Along the tomato
Tripod	soft	8	Along the tomato
Tripod	soft	7	Along the tomato
Tripod	soft	4	Along the tomato
Stevens	hard	9	Along the tomato
Stevens	hard	11	Along the tomato
Stevens	hard	6	Along the tomato
Stevens	hard	14	Along the tomato
Stevens	hard	10	Along the tomato
Stevens	soft	7	Along the tomato
Stevens	soft	5	Along the tomato
Stevens	soft	7	Along the tomato
Stevens	soft	5	Along the tomato
Stevens	soft	6	Along the tomato
Tripod	hard	1.1	In the pure gelatine
Tripod	hard	1.1	In the pure gelatine
Tripod	hard	1.3	In the pure gelatine
Tripod	hard	1	In the pure gelatine
Tripod	hard	1.1	In the pure gelatine
Tripod	soft	0.8	In the pure gelatine
Tripod	soft	0.8	In the pure gelatine
Tripod	soft	0.7	In the pure gelatine
Tripod	soft	0.6	In the pure gelatine
Tripod	soft	0.7	In the pure gelatine
Stevens	hard	0.9	In the pure gelatine
Stevens	hard	1.1	In the pure gelatine
Stevens	hard	1.2	In the pure gelatine
Stevens	hard	1.3	In the pure gelatine
Stevens	hard	1.1	In the pure gelatine
Stevens	soft	0.7	In the pure gelatine
Stevens	soft	0.8	In the pure gelatine
Stevens	soft	0.9	In the pure gelatine
Stevens	soft	0.6	In the pure gelatine
Stevens	soft	0.7	In the pure gelatine

## Sheet: Messerie 12.10.2023
Subtenon am Til präperat; Tripot; Frische TIL Köpfe; Stevens; schiötz; ST Supratemportal; Inferonasal
Kopf Nr.	Seite	Einstichort	Augendruck [mm]	Augendruck [mmHg]	Maximale Kraft [N]	Eingespritztes Wasser [ml]	Ursprungsform Cornea	Bemerkung	Filename
OR1	RA	IN	1	49.8	2	1.5	konvex
OR1	RA	ST	1	49.8	1.8	1.5	konvex						mm	mmHg
OR1	LA	IN	1	49.8	3.75	10	konkav						0	59.1
OR1	LA	ST	1	49.8	1	10	konkav						0.5	54.2
OR2	RA	IN	0.5	54.2	2	5	konkav						1	49.8
OR2	RA	ST	0.5	54.2	1.5	5	konkav						2	42.2
OR2	LA	IN	5	25.8	2	8	konkav						2.5	38.8
OR2	LA	ST	5	25.8	1	8	konkav						3	35.8
OR3	RA	IN	2	42.2	2.4	3	konvex						3.5	33
OR3	RA	ST	2	42.2	2	3	konvex	sphericity with injection not achived ?					4	30.4
OR3	LA	IN	3	35.8	4.5	1	konvex	schwiereige injektion; geschwollenes gewebe					4.5	28
OR3	LA	ST	3	35.8	3.75	1	konvex						5	25.8
OR4	RA	IN	0.5	54.2	3.6	4.5	konkav						5.5	23.8
OR4	RA	ST	0.5	54.2	2.6	4.5	konkav						6	21.9
OR4	LA	IN	3	35.8	3.4	7	konkav						6.5	20.1
OR4	LA	ST	3	35.8	3.2	7	konkav						7	18.5
OR5	RA	IN	7	18.5	3	2	konkav						7.5	13	Wert kann nicht stimmen wird aber auch nicht verwendet
OR5	RA	ST	7	18.5	6.5	2	konkav						8	15.6
OR5	LA	IN	15	10-	5	2.5	konkav						8.5	14.3
OR5	LA	ST	15	10-	3.25	2.5	konkav						9	13.1
OR6	RA	ST	0	59.1	0.8	3	konkav						9.5	12
OR6	RA	IN	0	59.1	3.6	3	konkav						10	12
OR6	LA	ST	2	42.2	4	4	konkav						10.5	10.9
OR6	LA	IN	2	42.2	3.5	4	konkav						11	10
OR7	RA	ST	14	10-	2.5	4	konkav	Best image
OR7	RA	IN	14	10-	3.4	4	konkav
OR7	LA	ST	3.5	33	2.3	3	konkav
OR7	LA	IN	3.5	33	2.7	3	konkav
OR8	RA	ST	20+	10-	1.8	10	konkav	Chemose
OR8	RA	IN	20+	10-	3	10	konkav	Chemose
OR8	LA	ST	20+	10-	3.5	5	konkav	1. messung verworfen im muskel gelandet
OR8	LA	IN	20+	10-	3	5	konkav
OR9	RA	ST	1	49.8	3.2	3.5	konkav
OR9	RA	IN	1	49.8	4	3.5	konkav
OR9	LA	ST	1	49.8	1.9	4	konkav
OR9	LA	IN	1	49.8	5.75	4	konkav
OR10	RA	ST	0	59.1	2.5	0.8	konvex
OR10	RA	IN	0	59.1	2.9	0.8	konvex
OR10	LA	ST	0	59.1	2.6	3	konkav
OR10	LA	IN	0	59.1	3.4	3	konkav
