# Supplementary material for: Thiel cadaver eye as a training model for sub-Tenon’s blocks: a feasibility study
Source: BMC Ophthalmol. 2024 Sep 3;24:391. doi: 10.1186/s12886-024-03630-3 (PMC11370276; doi:10.1186/s12886-024-03630-3)
Supplement: Supplementary file 4 — Supplementary Material 4. [file 12886_2024_3630_MOESM4_ESM.xlsx]

## Sheet: 20231018_Kraftkurven_TIL
Subtenon am Til präperat; Tripot; Frische TIL Köpfe; Stevens; schiötz; ST Supratemportal; Inferonasal
Kopf Nr.	Einstichort		Einstichkraft [N]	Ursprungsform Cornea
OD1	IN		1.92477	konvex
OD1	ST		1.74516	konvex
OS1	IN		3.46485	konkav
OS1	ST		1.10442	konkav
OD2	IN		1.98082	konkav
OD2	ST		1.5044	konkav
OS2	IN		2.11967	konkav
OS2	ST		0.891688	konkav
OD3	IN		2.46106	konvex
OD3	ST		1.94133	konvex
OS3	IN		4.53869	konvex
OS3	ST		3.79222	konvex
OD4	IN		1.56937	konkav
OD4	ST		2.43431	konkav
OS4	IN		3.42918	konkav
OS4	ST		2.93875	konkav
OD5	IN		3.17059	konkav
OD5	ST		6.56155	konkav
OS5	IN		5.06479	konkav
OS5	ST		3.27632	konkav
OD6	ST		0.76303	konkav
OD6	IN		3.51962	konkav
OS6	ST		4.00113	konkav
OS6	IN		3.45593	konkav
OD7	ST		2.53622	konkav
OD7	IN		3.51453	konkav
OS7	ST		2.20884	konkav
OS7	IN		2.69545	konkav
OD8	ST		1.76172	konkav
OD8	IN		3.00244	konkav
OS8	ST		3.71579	konkav
OS8	IN		3.71579	konkav
OD9	ST		3.21263	konkav
OD9	IN		3.954	konkav
OS9	ST		1.88783	konkav
OS9	IN		5.8724	konkav
OD10	ST		2.48781	konvex
OD10	IN		2.60118	konvex
OS10	ST		2.58717	konkav
OS10	IN		3.43555	konkav

## Sheet: 20231105_Insertiondata
Time	OD1_IN	OD1_ST	OS1_IN	OS1_ST	OD2_IN	OD2_ST	OS2_IN	OS2_ST	OD3_IN	OD3_ST	OS3_IN	OS3_ST	OD4_IN	OD4_ST	OS4_IN	OS4_ST	OD5_IN	OD5_ST	OS5_IN	OS5_ST	OD6_ST	OD6_IN	OS6_ST	OS6_IN	OD7_ST	OD7_IN	OS7_ST	OS7_IN	OD8_ST	OD8_IN	OS8_ST	OS8_IN	OD9_ST	OD9_IN	OS9_ST	OS9_IN	OD10_ST	OD10_IN	OS10_ST	OS10_IN	MEAN	SD
00:00:00	0.119741	0.0496798	-1.0127	-1.27766	-0.880224	-0.863664	-0.963023	-0.93882	0.616539	0.416546	0.342663	0.462404		0.746471	0.489155	0.443296	0.41145	-0.12611	0.662397	-0.382152	0.447118	0.10955	0.118467	-0.00254768	0.118467	0.163052	0.118467	-0.466226	0.115919	0.0484059	-0.00254768	-0.00254768	-0.0165599	0.095538	0.145218	0.312091	0.127384	0.107003	-0.770673	-0.160504	-0.0276652	0.510711
00:00:00.007000	0.118467	0.0445844	-1.01143	-1.25601	-0.892962	-0.805067	-0.959202	-0.941368	0.622908	0.416546	0.356675	0.458583		0.784686	0.472595	0.449666	0.431832	-0.124836	0.652206	-0.366866	0.476416	0.112098	0.124836	0	0.114646	0.161778	0.114646	-0.472595	0.110824	0.0458583	0.00254768	0.00254768	-0.00891688	0.095538	0.141396	0.315912	0.12611	0.107003	-0.803793	-0.15923	-0.0241376	0.51096
00:00:00.015000	0.128658	0.0382152	-1.00633	-1.23053	-0.89551	-0.735006	-0.95538	-0.940094	0.622908	0.420367	0.369414	0.454761		0.807615	0.466226	0.464952	0.462404	-0.119741	0.639468	-0.340115	0.464952	0.124836	0.121015	0.00127384	0.115919	0.163052	0.115919	-0.47769	0.104455	0.0407629	0.00764304	0.00764304	-0.00254768	0.105729	0.143944	0.327377	0.12611	0.110824	-0.84583	-0.164325	-0.0194016	0.509539
00:00:00.023000	0.151587	0.031846	-0.999965	-1.22161	-0.901879	-0.687874	-0.954106	-0.937546	0.624182	0.420367	0.378331	0.450939		0.810163	0.473869	0.485333	0.482785	-0.113372	0.638194	-0.313365	0.448392	0.140122	0.118467	0.00127384	0.122289	0.163052	0.122289	-0.487881	0.103181	0.0369414	0.0203814	0.0203814	0.00254768	0.114646	0.143944	0.342663	0.12611	0.119741	-0.882771	-0.17579	-0.0149268	0.510364
00:00:00.031000	0.170695	0.0356675	-0.991048	-1.20505	-0.901879	-0.63692	-0.954106	-0.940094	0.649659	0.41782	0.392343	0.452213		0.799972	0.485333	0.501893	0.490428	-0.0993596	0.631825	-0.294257	0.457309	0.137575	0.122289	0.00764304	0.124836	0.15923	0.124836	-0.489155	0.101907	0.0356675	0.0343937	0.0343937	0.00891688	0.122289	0.150313	0.356675	0.123563	0.123563	-0.903153	-0.193624	-0.00911286	0.510282
00:00:00.039000	0.182159	0.0458583	-0.9885	-1.18595	-0.89551	-0.582145	-0.950285	-0.937546	0.673862	0.41782	0.415272	0.458583		0.780864	0.484059	0.523548	0.492976	-0.0802519	0.621634	-0.292983	0.482785	0.136301	0.137575	0.0101907	0.119741	0.154135	0.119741	-0.486607	0.101907	0.0433106	0.0407629	0.0407629	0.00764304	0.121015	0.160504	0.369414	0.119741	0.124836	-0.905701	-0.215279	-0.00342956	0.50891
00:00:00.047000	0.184707	0.056049	-0.977036	-1.17066	-0.892962	-0.578323	-0.95538	-0.933725	0.694243	0.420367	0.425463	0.458583		0.759209	0.489155	0.54393	0.498072	-0.056049	0.613991	-0.296805	0.504441	0.146492	0.163052	0.0101907	0.117193	0.150313	0.117193	-0.481512	0.105729	0.0496798	0.0496798	0.0496798	0.00764304	0.119741	0.170695	0.380878	0.119741	0.129932	-0.92226	-0.244577	0.000685925	0.510156
00:00:00.054000	0.179612	0.0675135	-0.97194	-1.16811	-0.891688	-0.594883	-0.957928	-0.929903	0.714624	0.420367	0.43438	0.457309		0.745197	0.505715	0.540108	0.498072	-0.031846	0.602526	-0.3019	0.518453	0.152861	0.157956	0.0152861	0.115919	0.155409	0.115919	-0.475143	0.112098	0.0573228	0.0675135	0.0675135	0.00891688	0.115919	0.168147	0.385974	0.122289	0.129932	-0.926082	-0.266233	0.00300494	0.511408
00:00:00.062000	0.183433	0.0662397	-0.959202	-1.16556	-0.889141	-0.619086	-0.96175	-0.927356	0.726089	0.413998	0.436927	0.454761		0.742649	0.519727	0.546477	0.512084	-0.0063692	0.589788	-0.298079	0.528644	0.156682	0.140122	0.0178338	0.108276	0.156682	0.108276	-0.470047	0.112098	0.0598705	0.0840735	0.0840735	0.0267507	0.117193	0.160504	0.389795	0.118467	0.127384	-0.909522	-0.277697	0.00525867	0.511445
00:00:00.070000	0.19235	0.0738827	-0.951559	-1.16047	-0.885319	-0.624182	-0.96175	-0.927356	0.738827	0.408903	0.44457	0.457309		0.733732	0.531191	0.571954	0.547751	0.0140122	0.580871	-0.292983	0.514632	0.156682	0.110824	0.0178338	0.101907	0.156682	0.101907	-0.466226	0.113372	0.0585967	0.0917165	0.0917165	0.0343937	0.118467	0.154135	0.385974	0.121015	0.123563	-0.89551	-0.263685	0.00819829	0.51115
00:00:00.078000	0.188528	0.0777043	-0.93882	-1.16174	-0.884045	-0.615265	-0.942642	-0.92863	0.756661	0.405081	0.448392	0.458583		0.724815	0.535013	0.597431	0.59361	0.0331198	0.579597	-0.280245	0.492976	0.161778	0.0662397	0.0203814	0.110824	0.155409	0.110824	-0.458583	0.117193	0.0509536	0.0840735	0.0840735	0.0343937	0.121015	0.143944	0.361771	0.12611	0.119741	-0.890414	-0.254768	0.0103867	0.509973
00:00:00.086000	0.165599	0.087895	-0.924808	-1.16684	-0.877676	-0.605074	-0.92226	-0.927356	0.79615	0.397438	0.454761	0.46113		0.714624	0.541382	0.616539	0.634373	0.0420367	0.578323	-0.264959	0.482785	0.15923	0.0369414	0.0216553	0.123563	0.154135	0.123563	-0.448392	0.117193	0.0420367	0.0585967	0.0585967	0.0382152	0.128658	0.132479	0.343937	0.128658	0.112098	-0.852199	-0.239482	0.0134243	0.507845
00:00:00.094000	0.152861	0.0968119	-0.920987	-1.16938	-0.880224	-0.602526	-0.906974	-0.92863	0.833092	0.396164	0.464952	0.464952		0.700612	0.551573	0.62673	0.662397	0.0509536	0.580871	-0.253494	0.466226	0.155409	0.0382152	0.0203814	0.132479	0.151587	0.132479	-0.443296	0.113372	0.0343937	0.0356675	0.0356675	0.0369414	0.135027	0.127384	0.323555	0.128658	0.105729	-0.794876	-0.211457	0.0164946	0.506126
00:00:00.101000	0.145218	0.0993596	-0.927356	-1.17576	-0.886593	-0.616539	-0.896784	-0.927356	0.848378	0.3847	0.476416	0.466226		0.696791	0.531191	0.634373	0.676409	0.0585967	0.589788	-0.239482	0.440749	0.157956	0.0547751	0.0203814	0.143944	0.152861	0.143944	-0.440749	0.114646	0.0343937	0.0292983	0.0292983	0.0343937	0.137575	0.128658	0.319734	0.129932	0.101907	-0.751566	-0.189802	0.0187156	0.505319
00:00:00.109000	0.141396	0.0993596	-0.923534	-1.17448	-0.890414	-0.631825	-0.886593	-0.927356	0.856021	0.378331	0.486607	0.46113		0.704434	0.524822	0.635646	0.684052	0.0675135	0.599979	-0.222922	0.415272	0.155409	0.0751566	0.0280245	0.149039	0.154135	0.149039	-0.435653	0.113372	0.0382152	0.024203	0.024203	0.0343937	0.140122	0.127384	0.314639	0.12611	0.105729	-0.717172	-0.168147	0.0214266	0.503874
00:00:00.117000	0.143944	0.0917165	-0.919713	-1.16811	-0.899331	-0.659849	-0.873854	-0.929903	0.84583	0.377057	0.506988	0.458583		0.718446	0.535013	0.634373	0.698064	0.0789781	0.612717	-0.202541	0.412724	0.155409	0.0942642	0.0356675	0.152861	0.157956	0.152861	-0.43438	0.114646	0.0484059	0.0292983	0.0292983	0.0343937	0.140122	0.128658	0.314639	0.124836	0.110824	-0.701886	-0.155409	0.0254768	0.504968
00:00:00.125000	0.137575	0.0840735	-0.924808	-1.16684	-0.903153	-0.696791	-0.871307	-0.929903	0.817805	0.380878	0.533739	0.463678		0.747744	0.538834	0.624182	0.715898	0.087895	0.630551	-0.177064	0.42801	0.147765	0.117193	0.0382152	0.145218	0.160504	0.145218	-0.435653	0.115919	0.0573228	0.0356675	0.0356675	0.024203	0.138849	0.128658	0.319734	0.12611	0.118467	-0.704434	-0.138849	0.0281225	0.50836
00:00:00.133000	0.12611	0.0700612	-0.931177	-1.16684	-0.903153	-0.73628	-0.873854	-0.931177	0.784686	0.378331	0.554121	0.459856		0.784686	0.537561	0.607622	0.733732	0.100633	0.644563	-0.157956	0.399986	0.147765	0.135027	0.039489	0.141396	0.160504	0.141396	-0.435653	0.121015	0.0573228	0.0407629	0.0407629	0.0191076	0.140122	0.131206	0.326103	0.129932	0.131206	-0.717172	-0.115919	0.0286124	0.511191
00:00:00.141000	0.131206	0.0496798	-0.942642	-1.16811	-0.901879	-0.773221	-0.882771	-0.931177	0.774495	0.377057	0.579597	0.458583		0.816532	0.545204	0.582145	0.749018	0.114646	0.666219	-0.128658	0.375783	0.170695	0.160504	0.0420367	0.141396	0.157956	0.141396	-0.42801	0.127384	0.0598705	0.0420367	0.0420367	0.0114646	0.14267	0.140122	0.327377	0.133753	0.141396	-0.727363	-0.0942642	0.0313887	0.515806
00:00:00.148000	0.137575	0.0433106	-0.951559	-1.16047	-0.899331	-0.801246	-0.894236	-0.932451	0.78596	0.392343	0.6038	0.453487		0.842009	0.559216	0.551573	0.750292	0.135027	0.677683	-0.108276	0.396164	0.193624	0.201267	0.0445844	0.14267	0.155409	0.14267	-0.425463	0.112098	0.063692	0.0420367	0.0420367	0.0063692	0.14267	0.145218	0.323555	0.131206	0.147765	-0.749018	-0.0751566	0.0350796	0.521125
00:00:00.156000	0.133753	0.0471321	-0.963023	-1.1541	-0.896784	-0.830544	-0.901879	-0.932451	0.813984	0.419094	0.625456	0.449666		0.859842	0.568133	0.523548	0.749018	0.155409	0.691695	-0.0891688	0.433106	0.20891	0.226744	0.0445844	0.146492	0.152861	0.146492	-0.425463	0.110824	0.0649659	0.039489	0.039489	-0.00127384	0.141396	0.145218	0.337568	0.137575	0.151587	-0.771947	-0.0687874	0.0391951	0.527779
00:00:00.164000	0.128658	0.0547751	-0.975762	-1.15283	-0.891688	-0.850925	-0.908248	-0.936273	0.853473	0.431832	0.643289	0.450939		0.871307	0.57705	0.495524	0.750292	0.165599	0.712077	-0.0687874	0.452213	0.211457	0.248399	0.0471321	0.147765	0.154135	0.147765	-0.425463	0.112098	0.063692	0.0382152	0.0382152	0.00254768	0.140122	0.14267	0.347758	0.141396	0.157956	-0.789781	-0.087895	0.0420694	0.534168
00:00:00.172000	0.121015	0.0675135	-0.983405	-1.14136	-0.896784	-0.864938	-0.909522	-0.934999	0.887867	0.435653	0.658575	0.450939		0.867485	0.588514	0.476416	0.751566	0.173242	0.71972	-0.0445844	0.457309	0.215279	0.261137	0.0484059	0.14267	0.154135	0.14267	-0.425463	0.112098	0.0611443	0.0382152	0.0382152	0.00509536	0.141396	0.138849	0.341389	0.141396	0.169421	-0.793602	-0.112098	0.0436045	0.537101
00:00:00.180000	0.118467	0.0726089	-0.985952	-1.12098	-0.901879	-0.880224	-0.905701	-0.940094	0.917165	0.429284	0.680231	0.453487		0.854747	0.596157	0.46113	0.746471	0.187254	0.722267	-0.0165599	0.449666	0.229291	0.275149	0.0535013	0.143944	0.154135	0.143944	-0.42801	0.110824	0.0573228	0.0484059	0.0484059	0.0152861	0.141396	0.129932	0.342663	0.140122	0.19235	-0.819079	-0.128658	0.0458582	0.539628
00:00:00.187000	0.114646	0.0815258	-0.982131	-1.10697	-0.904427	-0.887867	-0.89551	-0.940094	0.943916	0.413998	0.698064	0.456035		0.842009	0.591062	0.452213	0.727363	0.211457	0.728637	0.00764304	0.452213	0.238208	0.275149	0.0573228	0.147765	0.152861	0.147765	-0.429284	0.110824	0.0598705	0.0624182	0.0624182	0.0254768	0.140122	0.128658	0.349032	0.140122	0.216553	-0.866211	-0.140122	0.0482753	0.541597
00:00:00.195000	0.115919	0.0840735	-0.970666	-1.10315	-0.901879	-0.898057	-0.885319	-0.936273	0.970666	0.392343	0.709529	0.464952		0.822901	0.601253	0.448392	0.696791	0.238208	0.731184	0.0267507	0.453487	0.248399	0.275149	0.063692	0.146492	0.152861	0.146492	-0.421641	0.110824	0.0598705	0.0751566	0.0751566	0.0331198	0.136301	0.133753	0.354128	0.140122	0.230565	-0.896784	-0.132479	0.0510842	0.542099
00:00:00.203000	0.122289	0.0853473	-0.964297	-1.10442	-0.89551	-0.900605	-0.881498	-0.932451	0.980857	0.378331	0.713351	0.46113		0.802519	0.608896	0.447118	0.685326	0.266233	0.729911	0.0407629	0.449666	0.263685	0.282793	0.0649659	0.140122	0.152861	0.140122	-0.413998	0.110824	0.0598705	0.0942642	0.0942642	0.0382152	0.132479	0.135027	0.356675	0.14267	0.238208	-0.914617	-0.12611	0.0534686	0.541778
00:00:00.211000	0.128658	0.0942642	-0.956654	-1.10952	-0.886593	-0.89551	-0.876402	-0.924808	0.985952	0.370688	0.724815	0.459856		0.784686	0.612717	0.44457	0.709529	0.287888	0.73628	0.063692	0.413998	0.290436	0.3019	0.0662397	0.138849	0.154135	0.138849	-0.413998	0.108276	0.0611443	0.0904427	0.0904427	0.0458583	0.124836	0.133753	0.366866	0.140122	0.240756	-0.931177	-0.127384	0.0561143	0.542307
00:00:00.219000	0.141396	0.104455	-0.942642	-1.10315	-0.885319	-0.885319	-0.875128	-0.920987	0.987226	0.36814	0.746471	0.462404		0.770673	0.597431	0.447118	0.755387	0.306995	0.749018	0.101907	0.382152	0.317186	0.321008	0.0649659	0.141396	0.155409	0.141396	-0.410177	0.10955	0.0649659	0.0866211	0.0866211	0.0522275	0.127384	0.137575	0.383426	0.136301	0.243304	-0.934999	-0.131206	0.0615689	0.543141
00:00:00.227000	0.147765	0.115919	-0.929903	-1.10442	-0.886593	-0.868759	-0.882771	-0.92226	0.991048	0.380878	0.771947	0.462404		0.75284	0.59361	0.44457	0.783412	0.328651	0.755387	0.146492	0.355401	0.340115	0.33502	0.0662397	0.135027	0.15923	0.135027	-0.406355	0.10955	0.0662397	0.0789781	0.0789781	0.0547751	0.133753	0.133753	0.39489	0.133753	0.249673	-0.933725	-0.133753	0.0658151	0.544545
00:00:00.234000	0.152861	0.132479	-0.933725	-1.10569	-0.889141	-0.847104	-0.894236	-0.92863	0.989774	0.388521	0.808889	0.457309		0.728637	0.592336	0.44457	0.79615	0.340115	0.760483	0.182159	0.324829	0.359223	0.345211	0.0687874	0.129932	0.164325	0.129932	-0.405081	0.104455	0.0624182	0.0662397	0.0662397	0.0573228	0.14267	0.12611	0.406355	0.136301	0.262411	-0.951559	-0.128658	0.0677749	0.547287
00:00:00.242000	0.157956	0.149039	-0.927356	-1.10315	-0.881498	-0.826722	-0.906974	-0.931177	0.983405	0.398712	0.848378	0.458583		0.713351	0.588514	0.440749	0.801246	0.354128	0.771947	0.217827	0.31846	0.382152	0.345211	0.0764304	0.123563	0.168147	0.123563	-0.402534	0.105729	0.0598705	0.0509536	0.0509536	0.0535013	0.147765	0.128658	0.405081	0.133753	0.277697	-0.954106	-0.117193	0.0714004	0.54843
00:00:00.250000	0.163052	0.164325	-0.909522	-1.09423	-0.857295	-0.810163	-0.927356	-0.932451	0.977036	0.410177	0.891688	0.458583		0.714624	0.583419	0.439475	0.813984	0.364318	0.78596	0.253494	0.341389	0.399986	0.341389	0.0827996	0.118467	0.168147	0.118467	-0.406355	0.105729	0.0624182	0.0356675	0.0356675	0.0535013	0.141396	0.132479	0.41145	0.138849	0.303174	-0.934999	-0.110824	0.0776389	0.549162
00:00:00.258000	0.173242	0.17579	-0.910796	-1.09168	-0.847104	-0.793602	-0.947737	-0.932451	0.974488	0.426737	0.923534	0.458583		0.728637	0.583419	0.442023	0.824175	0.373235	0.797424	0.295531	0.370688	0.420367	0.341389	0.087895	0.119741	0.165599	0.119741	-0.406355	0.108276	0.0624182	0.0178338	0.0178338	0.0484059	0.132479	0.132479	0.416546	0.145218	0.321008	-0.92226	-0.108276	0.0831916	0.552602
00:00:00.266000	0.179612	0.170695	-0.906974	-1.08531	-0.842009	-0.783412	-0.954106	-0.933725	0.965571	0.43438	0.949011	0.466226		0.749018	0.585967	0.447118	0.830544	0.371961	0.808889	0.326103	0.393617	0.440749	0.360497	0.0993596	0.117193	0.163052	0.117193	-0.405081	0.108276	0.0700612	0.0203814	0.0203814	0.0471321	0.123563	0.136301	0.431832	0.149039	0.31846	-0.91207	-0.0968119	0.0892995	0.554881
00:00:00.274000	0.185981	0.147765	-0.901879	-1.06875	-0.84583	-0.774495	-0.950285	-0.934999	0.957928	0.440749	0.970666	0.472595		0.774495	0.583419	0.449666	0.82927	0.371961	0.820353	0.346485	0.402534	0.454761	0.399986	0.0968119	0.113372	0.15923	0.113372	-0.405081	0.10955	0.0802519	0.0369414	0.0369414	0.0509536	0.12611	0.14267	0.443296	0.145218	0.328651	-0.89551	-0.0917165	0.0954727	0.555768
00:00:00.281000	0.198719	0.155409	-0.899331	-1.05601	-0.853473	-0.774495	-0.94519	-0.940094	0.95538	0.440749	1.00251	0.476416		0.799972	0.589788	0.450939	0.824175	0.378331	0.825449	0.354128	0.415272	0.463678	0.435653	0.0891688	0.121015	0.157956	0.121015	-0.403807	0.10955	0.0866211	0.0420367	0.0420367	0.0496798	0.129932	0.136301	0.458583	0.147765	0.322282	-0.877676	-0.0942642	0.100927	0.558045
00:00:00.289000	0.212731	0.165599	-0.892962	-1.04582	-0.858568	-0.770673	-0.93882	-0.947737	0.951559	0.442023	1.05347	0.473869		0.831818	0.598705	0.445844	0.813984	0.397438	0.835639	0.360497	0.42801	0.466226	0.443296	0.0815258	0.127384	0.161778	0.127384	-0.40126	0.10955	0.0866211	0.0382152	0.0382152	0.0509536	0.131206	0.127384	0.486607	0.147765	0.319734	-0.867485	-0.101907	0.105892	0.561386
00:00:00.297000	0.230565	0.170695	-0.882771	-1.042	-0.858568	-0.773221	-0.906974	-0.951559	0.956654	0.43438	1.10315	0.471321		0.854747	0.613991	0.438201	0.789781	0.422915	0.854747	0.356675	0.429284	0.466226	0.435653	0.0802519	0.12611	0.165599	0.12611	-0.402534	0.108276	0.0866211	0.0343937	0.0343937	0.0573228	0.136301	0.12611	0.521001	0.147765	0.33502	-0.857295	-0.105729	0.111118	0.563401
00:00:00.305000	0.236934	0.184707	-0.880224	-1.03563	-0.853473	-0.766852	-0.873854	-0.956654	0.956654	0.422915	1.13499	0.472595		0.866211	0.624182	0.433106	0.750292	0.439475	0.877676	0.343937	0.424189	0.472595	0.41782	0.0764304	0.129932	0.173242	0.129932	-0.406355	0.113372	0.0853473	0.0522275	0.0522275	0.0585967	0.132479	0.132479	0.557942	0.146492	0.338842	-0.848378	-0.114646	0.11543	0.563079
00:00:00.313000	0.240756	0.191076	-0.884045	-1.02926	-0.843282	-0.766852	-0.842009	-0.959202	0.947737	0.408903	1.16429	0.475143		0.864938	0.630551	0.429284	0.723541	0.447118	0.908248	0.327377	0.425463	0.47769	0.393617	0.0764304	0.12611	0.17579	0.12611	-0.407629	0.115919	0.0789781	0.0700612	0.0700612	0.0624182	0.129932	0.127384	0.591062	0.145218	0.342663	-0.839461	-0.127384	0.117814	0.562623
00:00:00.321000	0.253494	0.189802	-0.881498	-1.02672	-0.82927	-0.766852	-0.815258	-0.957928	0.927356	0.396164	1.17703	0.47769		0.856021	0.634373	0.42801	0.705708	0.457309	0.940094	0.314639	0.431832	0.47769	0.355401	0.0777043	0.124836	0.179612	0.124836	-0.40126	0.115919	0.0751566	0.087895	0.087895	0.0662397	0.12611	0.127384	0.624182	0.141396	0.33502	-0.831818	-0.131206	0.119872	0.560578
00:00:00.328000	0.26878	0.185981	-0.875128	-1.02289	-0.807615	-0.770673	-0.798698	-0.952833	0.910796	0.389795	1.19741	0.481512		0.848378	0.639468	0.430558	0.692969	0.481512	0.973214	0.308269	0.421641	0.484059	0.326103	0.0827996	0.119741	0.17579	0.119741	-0.402534	0.114646	0.0764304	0.112098	0.112098	0.0726089	0.124836	0.132479	0.661123	0.136301	0.332472	-0.813984	-0.132479	0.12402	0.559659
00:00:00.336000	0.281519	0.17579	-0.872581	-1.0178	-0.782138	-0.775769	-0.782138	-0.947737	0.906974	0.383426	1.22543	0.490428		0.84583	0.645837	0.430558	0.694243	0.522274	0.997417	0.304448	0.410177	0.496798	0.308269	0.0904427	0.123563	0.168147	0.123563	-0.408903	0.107003	0.0764304	0.133753	0.133753	0.0815258	0.123563	0.132479	0.696791	0.141396	0.346485	-0.792329	-0.133753	0.130389	0.560732
00:00:00.344000	0.299353	0.166873	-0.877676	-1.01015	-0.759209	-0.793602	-0.765578	-0.936273	0.903153	0.380878	1.25601	0.500619		0.834365	0.652206	0.43438	0.712077	0.568133	1.0178	0.313365	0.399986	0.523548	0.306995	0.0891688	0.127384	0.168147	0.127384	-0.415272	0.104455	0.0789781	0.164325	0.164325	0.0891688	0.12611	0.131206	0.740101	0.138849	0.359223	-0.773221	-0.132479	0.138849	0.563857
00:00:00.352000	0.313365	0.160504	-0.873854	-1.00379	-0.73628	-0.820353	-0.759209	-0.919713	0.905701	0.383426	1.30569	0.514632		0.826722	0.662397	0.43438	0.732458	0.612717	1.05219	0.332472	0.39489	0.536287	0.313365	0.0917165	0.135027	0.168147	0.135027	-0.420367	0.101907	0.0827996	0.196171	0.196171	0.095538	0.127384	0.132479	0.793602	0.136301	0.364318	-0.750292	-0.12611	0.149431	0.569575
00:00:00.360000	0.327377	0.160504	-0.868759	-1.00251	-0.723541	-0.849652	-0.76303	-0.905701	0.919713	0.391069	1.3681	0.517179		0.807615	0.671314	0.43438	0.76303	0.642015	1.09932	0.347758	0.380878	0.541382	0.331199	0.100633	0.149039	0.169421	0.149039	-0.42801	0.0980857	0.087895	0.210184	0.210184	0.100633	0.127384	0.132479	0.847104	0.140122	0.36814	-0.731184	-0.113372	0.159165	0.577886
00:00:00.368000	0.331199	0.161778	-0.857295	-0.993595	-0.713351	-0.876402	-0.771947	-0.906974	0.932451	0.389795	1.39995	0.521001		0.791055	0.677683	0.438201	0.811436	0.654754	1.13754	0.363044	0.382152	0.54393	0.336294	0.117193	0.154135	0.170695	0.154135	-0.42801	0.0993596	0.0980857	0.214005	0.214005	0.107003	0.123563	0.124836	0.898057	0.140122	0.379604	-0.715898	-0.103181	0.166677	0.584629
00:00:00.375000	0.33502	0.169421	-0.853473	-0.984679	-0.709529	-0.905701	-0.777043	-0.919713	0.93882	0.389795	1.39231	0.542656		0.771947	0.685326	0.445844	0.871307	0.663671	1.17321	0.378331	0.392343	0.564311	0.322282	0.127384	0.15923	0.177064	0.15923	-0.42801	0.100633	0.113372	0.216553	0.216553	0.108276	0.128658	0.131206	0.933725	0.138849	0.392343	-0.695517	-0.0929903	0.173667	0.590347
00:00:00.383000	0.340115	0.182159	-0.848378	-0.969392	-0.706981	-0.932451	-0.783412	-0.950285	0.94519	0.40126	1.38594	0.565585		0.751566	0.698064	0.450939	0.92863	0.662397	1.19486	0.391069	0.413998	0.596157	0.317186	0.12611	0.15923	0.178338	0.15923	-0.431832	0.104455	0.129932	0.229291	0.229291	0.113372	0.131206	0.141396	0.943916	0.140122	0.399986	-0.675135	-0.0802519	0.18033	0.595745
00:00:00.391000	0.356675	0.196171	-0.844556	-0.951559	-0.706981	-0.954106	-0.782138	-0.973214	0.947737	0.416546	1.37702	0.569407		0.737554	0.712077	0.453487	0.978309	0.617813	1.20887	0.398712	0.429284	0.628003	0.329925	0.119741	0.157956	0.188528	0.157956	-0.438201	0.105729	0.151587	0.233113	0.233113	0.117193	0.135027	0.135027	0.933725	0.140122	0.3847	-0.663671	-0.0738827	0.183662	0.598323
00:00:00.399000	0.375783	0.211457	-0.839461	-0.941368	-0.715898	-0.964297	-0.782138	-0.983405	0.93882	0.422915	1.36938	0.554121		0.737554	0.723541	0.454761	1.02672	0.42801	1.21015	0.419094	0.402534	0.661123	0.319734	0.115919	0.150313	0.194898	0.150313	-0.435653	0.104455	0.168147	0.239482	0.239482	0.104455	0.140122	0.135027	0.924808	0.143944	0.347758	-0.644563	-0.0700612	0.180461	0.596698
00:00:00.407000	0.397438	0.221648	-0.836913	-0.933725	-0.726089	-0.970666	-0.777043	-0.987226	0.932451	0.426737	1.36556	0.513358		0.747744	0.732458	0.452213	1.06111	0.370688	1.20123	0.42801	0.387248	0.681505	0.309543	0.114646	0.132479	0.205088	0.132479	-0.425463	0.103181	0.185981	0.25222	0.25222	0.0942642	0.136301	0.129932	0.929903	0.145218	0.284066	-0.628003	-0.0713351	0.17873	0.596374
00:00:00.415000	0.422915	0.230565	-0.834365	-0.924808	-0.738827	-0.977036	-0.775769	-0.984679	0.92863	0.430558	1.36301	0.473869		0.764304	0.737554	0.447118	1.08786	0.419094	1.17448	0.41782	0.408903	0.689148	0.294257	0.10955	0.12611	0.19235	0.12611	-0.413998	0.0980857	0.198719	0.267506	0.267506	0.0917165	0.135027	0.122289	0.968119	0.145218	0.207636	-0.617813	-0.0789781	0.179481	0.597678
00:00:00.422000	0.448392	0.239482	-0.82927	-0.917165	-0.741375	-0.983405	-0.773221	-0.977036	0.923534	0.429284	1.36556	0.466226		0.784686	0.746471	0.442023	1.11716	0.433106	1.12862	0.39489	0.429284	0.696791	0.284066	0.103181	0.12611	0.188528	0.12611	-0.408903	0.103181	0.196171	0.28534	0.28534	0.0827996	0.129932	0.119741	1.03309	0.138849	0.164325	-0.6038	-0.0840735	0.181898	0.599342
00:00:00.430000	0.467499	0.247125	-0.825449	-0.894236	-0.732458	-0.9885	-0.771947	-0.97194	0.91207	0.425463	1.38976	0.47769		0.805067	0.756661	0.436927	1.16556	0.438201	1.13117	0.370688	0.442023	0.705708	0.278971	0.0993596	0.131206	0.199993	0.131206	-0.403807	0.104455	0.183433	0.299353	0.299353	0.0777043	0.123563	0.117193	1.10952	0.133753	0.146492	-0.574502	-0.0853473	0.188692	0.604
00:00:00.438000	0.475143	0.25859	-0.816532	-0.867485	-0.709529	-0.987226	-0.765578	-0.969392	0.896784	0.421641	1.42797	0.476416		0.820353	0.765578	0.436927	1.22798	0.459856	1.1299	0.350306	0.452213	0.717172	0.278971	0.0942642	0.132479	0.211457	0.132479	-0.40126	0.107003	0.188528	0.31846	0.31846	0.0713351	0.123563	0.117193	1.16811	0.140122	0.147765	-0.564311	-0.087895	0.19738	0.608615
00:00:00.446000	0.468773	0.267506	-0.79615	-0.84583	-0.677683	-0.983405	-0.754113	-0.97194	0.889141	0.415272	1.47893	0.480238		0.831818	0.77959	0.438201	1.26875	0.495524	1.1248	0.33502	0.464952	0.729911	0.284066	0.0751566	0.133753	0.228017	0.133753	-0.399986	0.112098	0.196171	0.321008	0.321008	0.0662397	0.124836	0.123563	1.21015	0.140122	0.151587	-0.575776	-0.0840735	0.205154	0.612699
00:00:00.454000	0.453487	0.273876	-0.780864	-0.820353	-0.644563	-0.979583	-0.741375	-0.97194	0.890414	0.410177	1.5337	0.501893		0.84583	0.798698	0.43438	1.29295	0.549025	1.16302	0.322282	0.482785	0.756661	0.289162	0.0675135	0.140122	0.233113	0.140122	-0.396164	0.114646	0.201267	0.322282	0.322282	0.0585967	0.124836	0.129932	1.24072	0.137575	0.143944	-0.596157	-0.0802519	0.214462	0.618962
00:00:00.461000	0.436927	0.287888	-0.765578	-0.79615	-0.624182	-0.979583	-0.738827	-0.973214	0.892962	0.406355	1.57192	0.501893		0.868759	0.822901	0.435653	1.30441	0.611443	1.2076	0.317186	0.496798	0.798698	0.3019	0.0687874	0.151587	0.239482	0.151587	-0.388521	0.115919	0.197445	0.31846	0.31846	0.0522275	0.128658	0.132479	1.24709	0.138849	0.135027	-0.615265	-0.0840735	0.222922	0.625015
00:00:00.469000	0.41782	0.300626	-0.737554	-0.778316	-0.616539	-0.978309	-0.745197	-0.969392	0.898057	0.408903	1.58084	0.513358		0.892962	0.839461	0.433106	1.29295	0.662397	1.22798	0.313365	0.478964	0.840735	0.319734	0.0713351	0.156682	0.253494	0.156682	-0.385974	0.112098	0.196171	0.31846	0.31846	0.0535013	0.129932	0.136301	1.23053	0.146492	0.12611	-0.6038	-0.0840735	0.228932	0.625486
00:00:00.477000	0.391069	0.315912	-0.709529	-0.761756	-0.629277	-0.980857	-0.756661	-0.96175	0.901879	0.41145	1.58211	0.535013		0.917165	0.854747	0.433106	1.27384	0.710803	1.21015	0.319734	0.412724	0.867485	0.333746	0.0891688	0.157956	0.262411	0.157956	-0.380878	0.108276	0.198719	0.323555	0.323555	0.0598705	0.135027	0.140122	1.19359	0.145218	0.121015	-0.583419	-0.0840735	0.231774	0.622787
00:00:00.485000	0.373235	0.332472	-0.681505	-0.750292	-0.640742	-0.977036	-0.770673	-0.965571	0.908248	0.415272	1.57574	0.552847		0.93882	0.867485	0.430558	1.26365	0.749018	1.15155	0.327377	0.393617	0.875128	0.347758	0.114646	0.164325	0.266233	0.164325	-0.373235	0.10955	0.202541	0.326103	0.326103	0.0547751	0.137575	0.138849	1.15792	0.138849	0.114646	-0.566859	-0.0866211	0.233505	0.619136
00:00:00.493000	0.361771	0.354128	-0.695517	-0.749018	-0.657302	-0.965571	-0.783412	-0.973214	0.900605	0.420367	1.55026	0.561764		0.956654	0.875128	0.431832	1.25728	0.770673	1.11843	0.345211	0.379604	0.868759	0.364318	0.143944	0.173242	0.275149	0.173242	-0.364318	0.108276	0.210184	0.323555	0.323555	0.056049	0.133753	0.135027	1.13881	0.133753	0.112098	-0.561764	-0.0866211	0.233864	0.617465
00:00:00.501000	0.375783	0.391069	-0.783412	-0.754113	-0.676409	-0.959202	-0.789781	-0.970666	0.891688	0.420367	1.50695	0.573228		0.979583	0.876402	0.425463	1.25091	0.768126	1.13244	0.356675	0.371961	0.86239	0.385974	0.169421	0.182159	0.282793	0.182159	-0.359223	0.110824	0.224196	0.332472	0.332472	0.0535013	0.128658	0.136301	1.13881	0.136301	0.104455	-0.545204	-0.0827996	0.234942	0.619827
00:00:00.508000	0.412724	0.435653	-0.797424	-0.756661	-0.684052	-0.950285	-0.784686	-0.964297	0.909522	0.421641	1.47383	0.580871		1.0127	0.876402	0.424189	1.25346	0.756661	1.16174	0.377057	0.377057	0.863664	0.398712	0.19235	0.183433	0.282793	0.183433	-0.355401	0.114646	0.239482	0.345211	0.345211	0.056049	0.129932	0.133753	1.1248	0.132479	0.101907	-0.51081	-0.0802519	0.241474	0.619839
00:00:00.516000	0.468773	0.47769	-0.789781	-0.760483	-0.685326	-0.950285	-0.774495	-0.970666	0.929903	0.435653	1.47383	0.578323		1.04327	0.873854	0.425463	1.25601	0.746471	1.17448	0.392343	0.3847	0.864938	0.406355	0.206362	0.185981	0.281519	0.185981	-0.356675	0.113372	0.25859	0.365592	0.365592	0.0662397	0.133753	0.129932	1.08913	0.131206	0.10955	-0.495524	-0.0777043	0.248562	0.620913
00:00:00.524000	0.537561	0.515905	-0.813984	-0.765578	-0.667492	-0.954106	-0.759209	-0.978309	0.937546	0.450939	1.49931	0.569407		1.05347	0.867485	0.421641	1.21397	0.747744	1.18849	0.40126	0.391069	0.872581	0.422915	0.211457	0.179612	0.290436	0.179612	-0.354128	0.108276	0.275149	0.366866	0.366866	0.0815258	0.136301	0.128658	1.04837	0.137575	0.115919	-0.486607	-0.0764304	0.252874	0.621647
00:00:00.532000	0.601253	0.552847	-0.817805	-0.768126	-0.639468	-0.959202	-0.733732	-0.974488	0.940094	0.464952	1.53625	0.564311		1.06493	0.863664	0.426737	1.00506	0.76303	1.18467	0.408903	0.385974	0.881498	0.435653	0.210184	0.174516	0.310817	0.174516	-0.360497	0.108276	0.286614	0.356675	0.356675	0.095538	0.137575	0.12611	1.01398	0.133753	0.103181	-0.478964	-0.0713351	0.252939	0.615208
00:00:00.540000	0.644563	0.574502	-0.815258	-0.755387	-0.6038	-0.96175	-0.708255	-0.966845	0.941368	0.473869	1.5923	0.570681		1.08022	0.863664	0.42801	0.984679	0.810163	1.18212	0.408903	0.377057	0.875128	0.457309	0.203815	0.160504	0.324829	0.160504	-0.360497	0.110824	0.294257	0.350306	0.350306	0.104455	0.135027	0.124836	0.991048	0.131206	0.101907	-0.467499	-0.0687874	0.258982	0.615952
00:00:00.548000	0.645837	0.592336	-0.798698	-0.732458	-0.563037	-0.968119	-0.680231	-0.965571	0.929903	0.47769	1.68657	0.582145		1.08659	0.868759	0.424189	0.97194	0.858568	1.21142	0.399986	0.396164	0.856021	0.485333	0.198719	0.150313	0.332472	0.150313	-0.357949	0.115919	0.298079	0.33502	0.33502	0.113372	0.132479	0.128658	0.996143	0.131206	0.112098	-0.463678	-0.063692	0.266919	0.619371
00:00:00.555000	0.599979	0.592336	-0.77959	-0.695517	-0.531191	-0.975762	-0.664945	-0.957928	0.913343	0.475143	1.80248	0.58724		1.08276	0.873854	0.42801	0.97194	0.896784	1.2662	0.382152	0.407629	0.813984	0.505715	0.193624	0.118467	0.327377	0.118467	-0.35158	0.121015	0.298079	0.317186	0.317186	0.117193	0.128658	0.131206	1.00379	0.131206	0.119741	-0.472595	-0.0522275	0.270805	0.624198
00:00:00.563000	0.538834	0.59361	-0.764304	-0.647111	-0.513358	-0.983405	-0.654754	-0.95538	0.896784	0.468773	1.90312	0.566859		1.07767	0.876402	0.433106	0.963023	0.933725	1.31333	0.363044	0.375783	0.757935	0.52737	0.193624	0.113372	0.306995	0.113372	-0.342663	0.123563	0.298079	0.305722	0.305722	0.123563	0.122289	0.141396	1.00379	0.132479	0.124836	-0.476416	-0.0420367	0.272275	0.627148
00:00:00.571000	0.476416	0.599979	-0.737554	-0.598705	-0.501893	-0.9885	-0.648385	-0.965571	0.894236	0.445844	1.98846	0.545204		1.07003	0.885319	0.436927	0.924808	0.970666	1.36173	0.350306	0.355401	0.704434	0.552847	0.199993	0.117193	0.295531	0.117193	-0.33502	0.123563	0.303174	0.299353	0.299353	0.118467	0.122289	0.145218	0.992322	0.135027	0.128658	-0.482785	-0.0356675	0.273484	0.630029
00:00:00.579000	0.425463	0.616539	-0.713351	-0.561764	-0.489155	-0.992322	-0.639468	-0.968119	0.892962	0.424189	2.06872	0.536287		1.06366	0.904427	0.443296	0.932451	1.01652	1.4025	0.342663	0.35158	0.659849	0.578323	0.206362	0.121015	0.290436	0.121015	-0.329925	0.124836	0.305722	0.305722	0.305722	0.105729	0.124836	0.146492	0.973214	0.138849	0.129932	-0.492976	-0.0216553	0.27822	0.635445
00:00:00.587000	0.393617	0.625456	-0.681505	-0.528644	-0.475143	-0.991048	-0.63692	-0.97194	0.89551	0.410177	2.13368	0.535013		1.07003	0.923534	0.448392	0.974488	1.07894	1.42033	0.346485	0.365592	0.617813	0.601253	0.216553	0.121015	0.289162	0.121015	-0.328651	0.129932	0.306995	0.322282	0.322282	0.0891688	0.137575	0.149039	0.952833	0.138849	0.127384	-0.499345	-0.0101907	0.285667	0.641344
00:00:00.595000	0.371961	0.630551	-0.63692	-0.503167	-0.456035	-0.993595	-0.62673	-0.982131	0.898057	0.41145	2.18846	0.537561		1.05984	0.943916	0.447118	1.01652	1.15537	1.42925	0.359223	0.36814	0.591062	0.630551	0.226744	0.118467	0.276423	0.118467	-0.323555	0.136301	0.309543	0.343937	0.343937	0.0815258	0.143944	0.152861	0.940094	0.137575	0.128658	-0.489155	0.00127384	0.294551	0.646352
00:00:00.602000	0.359223	0.629277	-0.591062	-0.478964	-0.438201	-1.00124	-0.621634	-0.980857	0.908248	0.425463	2.22922	0.549025		1.02926	0.957928	0.44457	1.05474	1.22798	1.42415	0.379604	0.361771	0.565585	0.680231	0.231839	0.121015	0.262411	0.121015	-0.315912	0.140122	0.306995	0.356675	0.356675	0.0738827	0.150313	0.151587	0.937546	0.136301	0.124836	-0.476416	0.0140122	0.302749	0.64972
00:00:00.610000	0.355401	0.630551	-0.56049	-0.468773	-0.426737	-1.00633	-0.607622	-0.97194	0.914617	0.439475	2.25725	0.561764		0.999965	0.966845	0.442023	1.08786	1.28021	1.40632	0.39489	0.346485	0.546477	0.729911	0.230565	0.123563	0.25222	0.123563	-0.295531	0.147765	0.160504	0.361771	0.361771	0.0827996	0.154135	0.152861	0.952833	0.140122	0.117193	-0.466226	0.0471321	0.3068	0.651565
00:00:00.618000	0.35158	0.633099	-0.557942	-0.468773	-0.415272	-1.0127	-0.589788	-0.968119	0.919713	0.456035	2.27126	0.575776		0.975762	0.966845	0.440749	1.10697	1.27511	1.37447	0.41145	0.33502	0.533739	0.780864	0.228017	0.122289	0.244577	0.122289	-0.261137	0.154135	0.114646	0.371961	0.371961	0.0917165	0.152861	0.154135	0.97194	0.14267	0.10955	-0.449666	0.0929903	0.311046	0.650385
00:00:00.626000	0.352854	0.638194	-0.531191	-0.473869	-0.422915	-1.01652	-0.563037	-0.973214	0.920987	0.471321	2.26107	0.602526		0.977036	0.96175	0.433106	1.10442	1.22926	1.32734	0.424189	0.321008	0.528644	0.831818	0.222922	0.123563	0.245851	0.123563	-0.236934	0.163052	0.095538	0.378331	0.378331	0.10955	0.154135	0.151587	0.9885	0.140122	0.112098	-0.426737	0.115919	0.313953	0.645086
00:00:00.634000	0.363044	0.625456	-0.509536	-0.482785	-0.431832	-1.01525	-0.537561	-0.969392	0.917165	0.49425	2.22412	0.611443		0.984679	0.964297	0.433106	1.08276	1.17193	1.27002	0.43438	0.306995	0.533739	0.868759	0.224196	0.12611	0.24203	0.12611	-0.222922	0.171968	0.0866211	0.379604	0.379604	0.132479	0.15923	0.152861	0.992322	0.138849	0.112098	-0.397438	0.131206	0.314737	0.635493
00:00:00.642000	0.380878	0.608896	-0.512084	-0.491702	-0.445844	-1.01398	-0.522274	-0.964297	0.910796	0.515905	2.16935	0.624182		0.9885	0.965571	0.433106	0.956654	1.11588	1.2127	0.442023	0.306995	0.555394	0.885319	0.222922	0.123563	0.24203	0.123563	-0.20891	0.182159	0.087895	0.382152	0.382152	0.155409	0.146492	0.149039	0.999965	0.138849	0.115919	-0.341389	0.154135	0.312254	0.622058
00:00:00.649000	0.399986	0.602526	-0.521001	-0.498072	-0.450939	-1.00379	-0.512084	-0.964297	0.919713	0.537561	2.1133	0.634373		0.9885	0.97194	0.433106	0.876402	1.07385	1.16938	0.452213	0.317186	0.575776	0.886593	0.22547	0.124836	0.240756	0.124836	-0.194898	0.194898	0.0904427	0.387248	0.387248	0.173242	0.138849	0.145218	1.02544	0.137575	0.121015	-0.28534	0.169421	0.313038	0.612105
00:00:00.657000	0.406355	0.607622	-0.529918	-0.499345	-0.438201	-0.993595	-0.509536	-0.964297	0.941368	0.555394	2.04833	0.639468		1.01015	0.979583	0.435653	0.889141	1.05601	1.14009	0.471321	0.322282	0.584693	0.889141	0.233113	0.129932	0.238208	0.129932	-0.180885	0.206362	0.0929903	0.383426	0.383426	0.184707	0.145218	0.138849	1.01398	0.129932	0.121015	-0.247125	0.196171	0.316435	0.60519
00:00:00.665000	0.398712	0.608896	-0.529918	-0.503167	-0.422915	-0.980857	-0.491702	-0.965571	0.942642	0.566859	2.00502	0.634373		1.042	1.00251	0.435653	0.909522	1.05092	1.1248	0.487881	0.33502	0.592336	0.899331	0.244577	0.131206	0.23566	0.131206	-0.166873	0.219101	0.0917165	0.371961	0.371961	0.203815	0.156682	0.133753	0.942642	0.131206	0.122289	-0.220374	0.205088	0.319179	0.598936
00:00:00.673000	0.387248	0.612717	-0.522274	-0.500619	-0.410177	-0.969392	-0.481512	-0.970666	0.914617	0.578323	2.00375	0.624182		1.0713	1.02544	0.440749	0.926082	1.07003	1.1248	0.503167	0.366866	0.597431	0.904427	0.253494	0.131206	0.231839	0.131206	-0.151587	0.229291	0.0866211	0.349032	0.349032	0.207636	0.166873	0.133753	0.900605	0.140122	0.131206	-0.210184	0.212731	0.322804	0.597622
00:00:00.681000	0.382152	0.631825	-0.509536	-0.490428	-0.408903	-0.96175	-0.496798	-0.980857	0.903153	0.580871	2.02923	0.630551	0.329925	1.09168	1.03945	0.443296	0.941368	1.09423	1.12735	0.514632	0.407629	0.602526	0.91207	0.264959	0.133753	0.226744	0.133753	-0.133753	0.236934	0.0827996	0.324829	0.324829	0.201267	0.171968	0.138849	0.742649	0.146492	0.141396	-0.229291	0.207636	0.323237	0.590977
00:00:00.689000	0.380878	0.649659	-0.486607	-0.472595	-0.425463	-0.954106	-0.503167	-0.978309	0.891688	0.583419	2.06744	0.644563	0.350306	1.10569	1.03563	0.443296	0.968119	1.11461	1.14136	0.522274	0.503167	0.608896	0.929903	0.273876	0.135027	0.220374	0.135027	-0.114646	0.244577	0.0866211	0.308269	0.308269	0.191076	0.174516	0.141396	0.794876	0.147765	0.145218	-0.248399	0.201267	0.331644	0.597154
00:00:00.696000	0.396164	0.657302	-0.445844	-0.443296	-0.442023	-0.952833	-0.496798	-0.970666	0.894236	0.585967	2.12859	0.643289	0.360497	1.11843	1.02799	0.44457	1.01398	1.12607	1.17193	0.526096	0.606348	0.592336	0.906974	0.277697	0.136301	0.220374	0.136301	-0.0968119	0.25222	0.0942642	0.3019	0.3019	0.178338	0.184707	0.14267	0.820353	0.149039	0.149039	-0.248399	0.187254	0.340912	0.602679
00:00:00.704000	0.430558	0.652206	-0.402534	-0.413998	-0.458583	-0.952833	-0.485333	-0.966845	0.900605	0.582145	2.22922	0.635646	0.360497	1.12353	1.0178	0.438201	1.05856	1.11971	1.2025	0.528644	0.62036	0.559216	0.896784	0.281519	0.138849	0.228017	0.138849	-0.0853473	0.25222	0.104455	0.310817	0.310817	0.165599	0.196171	0.143944	0.82927	0.149039	0.145218	-0.224196	0.166873	0.348204	0.60909
00:00:00.712000	0.475143	0.648385	-0.361771	-0.388521	-0.466226	-0.949011	-0.468773	-0.97194	0.905701	0.565585	2.35024	0.643289	0.365592	1.12225	1.01015	0.440749	1.08913	1.12607	1.24199	0.532465	0.608896	0.517179	0.900605	0.286614	0.141396	0.220374	0.141396	-0.0611443	0.257316	0.10955	0.314639	0.314639	0.163052	0.210184	0.146492	0.859842	0.147765	0.14267	-0.180885	0.143944	0.357376	0.61799
00:00:00.720000	0.519727	0.649659	-0.328651	-0.361771	-0.472595	-0.947737	-0.448392	-0.973214	0.941368	0.565585	2.43303	0.652206	0.387248	1.11206	1.01143	0.440749	1.12225	1.12862	1.28913	0.551573	0.628003	0.472595	0.913343	0.284066	0.143944	0.216553	0.143944	-0.0280245	0.263685	0.122289	0.314639	0.314639	0.164325	0.222922	0.146492	0.918439	0.151587	0.14267	-0.131206	0.121015	0.369955	0.626376
00:00:00.728000	0.56049	0.643289	-0.309543	-0.345211	-0.468773	-0.941368	-0.426737	-0.973214	0.964297	0.575776	2.38463	0.666219	0.408903	1.1006	1.01398	0.442023	1.14009	1.13372	1.32989	0.591062	0.664945	0.431832	0.92226	0.275149	0.150313	0.220374	0.150313	0.0114646	0.271328	0.133753	0.333746	0.333746	0.160504	0.233113	0.149039	0.980857	0.150313	0.147765	-0.0764304	0.0980857	0.380815	0.623504
00:00:00.735000	0.594883	0.635646	-0.3019	-0.331199	-0.440749	-0.927356	-0.407629	-0.968119	0.95538	0.59361	2.25597	0.677683	0.430558	1.0955	1.00888	0.445844	1.13754	1.14391	1.36556	0.643289	0.677683	0.397438	0.896784	0.261137	0.152861	0.216553	0.152861	0.0522275	0.270054	0.150313	0.363044	0.363044	0.163052	0.240756	0.14267	1.02926	0.150313	0.154135	-0.0356675	0.0726089	0.386961	0.611559
00:00:00.743000	0.622908	0.631825	-0.296805	-0.321008	-0.402534	-0.909522	-0.379604	-0.964297	0.973214	0.613991	2.12986	0.680231	0.443296	1.09168	0.994869	0.445844	1.11716	1.15155	1.39613	0.710803	0.659849	0.363044	0.906974	0.243304	0.151587	0.219101	0.151587	0.0891688	0.264959	0.160504	0.379604	0.379604	0.173242	0.239482	0.140122	1.07767	0.150313	0.166873	-0.00382152	0.0496798	0.392311	0.600644
00:00:00.751000	0.640742	0.622908	-0.284066	-0.317186	-0.360497	-0.892962	-0.333746	-0.959202	0.980857	0.639468	2.02668	0.682778	0.448392	1.09423	0.989774	0.439475	1.07767	1.13627	1.41906	0.789781	0.648385	0.337568	0.920987	0.222922	0.150313	0.22547	0.150313	0.110824	0.266233	0.17579	0.3847	0.3847	0.184707	0.238208	0.138849	1.11716	0.149039	0.165599	0.0292983	0.0458583	0.397183	0.590162
00:00:00.759000	0.644563	0.612717	-0.270054	-0.308269	-0.323555	-0.877676	-0.277697	-0.952833	0.985952	0.664945	1.94133	0.680231	0.449666	1.09678	0.998691	0.438201	1.03563	1.10442	1.43307	0.856021	0.672588	0.322282	0.926082	0.207636	0.152861	0.23566	0.152861	0.118467	0.270054	0.184707	0.39489	0.39489	0.196171	0.239482	0.135027	1.17703	0.149039	0.166873	0.063692	0.0547751	0.40368	0.581076
00:00:00.767000	0.62673	0.625456	-0.271328	-0.296805	-0.291709	-0.863664	-0.226744	-0.946463	0.987226	0.684052	1.89293	0.676409	0.462404	1.12098	1.00124	0.439475	0.993595	1.06366	1.44836	0.909522	0.691695	0.319734	0.918439	0.196171	0.154135	0.25222	0.154135	0.118467	0.266233	0.19235	0.408903	0.408903	0.215279	0.238208	0.131206	1.24327	0.151587	0.171968	0.105729	0.0687874	0.411068	0.575622
00:00:00.775000	0.61017	0.648385	-0.284066	-0.276423	-0.263685	-0.857295	-0.182159	-0.943916	0.980857	0.709529	1.86363	0.677683	0.47769	1.149	0.985952	0.442023	0.965571	1.02035	1.45855	0.950285	0.676409	0.332472	0.900605	0.180885	0.152861	0.254768	0.152861	0.119741	0.250947	0.197445	0.413998	0.413998	0.226744	0.236934	0.131206	1.30187	0.157956	0.173242	0.150313	0.0942642	0.416291	0.571834
00:00:00.782000	0.591062	0.667492	-0.313365	-0.259863	-0.244577	-0.853473	-0.145218	-0.950285	0.968119	0.728637	1.85344	0.667492	0.480238	1.17193	0.964297	0.443296	0.951559	0.977036	1.46364	0.993595	0.638194	0.342663	0.866211	0.168147	0.152861	0.261137	0.152861	0.123563	0.243304	0.199993	0.416546	0.416546	0.228017	0.23566	0.131206	1.35409	0.168147	0.174516	0.193624	0.114646	0.418425	0.570338
00:00:00.790000	0.564311	0.687874	-0.347758	-0.249673	-0.247125	-0.84583	-0.137575	-0.949011	0.951559	0.751566	1.88911	0.656028	0.458583	1.17703	0.93882	0.448392	0.959202	0.943916	1.48148	1.03563	0.591062	0.345211	0.821627	0.154135	0.156682	0.266233	0.156682	0.123563	0.243304	0.202541	0.431832	0.431832	0.229291	0.228017	0.135027	1.40377	0.178338	0.164325	0.226744	0.146492	0.420081	0.573763
00:00:00.798000	0.547751	0.704434	-0.385974	-0.254768	-0.231839	-0.838187	-0.141396	-0.952833	0.933725	0.770673	1.9477	0.647111	0.445844	1.17193	0.923534	0.456035	0.97194	0.924808	1.50568	1.06748	0.542656	0.342663	0.77959	0.136301	0.156682	0.272602	0.156682	0.123563	0.250947	0.205088	0.457309	0.457309	0.224196	0.226744	0.132479	1.41778	0.193624	0.157956	0.250947	0.160504	0.421482	0.579276
00:00:00.806000	0.531191	0.726089	-0.412724	-0.270054	-0.222922	-0.831818	-0.152861	-0.959202	0.917165	0.784686	2.02031	0.652206	0.439475	1.15919	0.904427	0.463678	0.991048	0.901879	1.52988	1.08659	0.537561	0.321008	0.757935	0.113372	0.157956	0.275149	0.157956	0.122289	0.262411	0.206362	0.476416	0.476416	0.215279	0.245851	0.133753	1.38466	0.197445	0.147765	0.273876	0.164325	0.422151	0.585069
00:00:00.814000	0.51081	0.731184	-0.415272	-0.292983	-0.220374	-0.824175	-0.180885	-0.956654	0.909522	0.801246	2.13496	0.664945	0.440749	1.12735	0.876402	0.468773	1.01015	0.887867	1.563	1.09805	0.508262	0.305722	0.75284	0.0929903	0.165599	0.278971	0.165599	0.138849	0.26878	0.207636	0.486607	0.486607	0.206362	0.256042	0.131206	1.32352	0.202541	0.141396	0.291709	0.179612	0.423138	0.592065
00:00:00.822000	0.501893	0.70316	-0.392343	-0.319734	-0.217827	-0.817805	-0.198719	-0.957928	0.918439	0.819079	2.28654	0.678957	0.452213	1.10569	0.847104	0.473869	1.05219	0.914617	1.61268	1.09805	0.457309	0.3019	0.745197	0.0738827	0.180885	0.287888	0.180885	0.146492	0.259863	0.211457	0.499345	0.499345	0.196171	0.254768	0.135027	1.27257	0.207636	0.151587	0.298079	0.198719	0.427978	0.604459
00:00:00.829000	0.514632	0.675135	-0.342663	-0.341389	-0.219101	-0.816532	-0.3019	-0.966845	0.940094	0.844556	2.4445	0.687874	0.462404	1.08913	0.836913	0.467499	1.09678	0.966845	1.64071	1.09295	0.436927	0.304448	0.731184	0.0624182	0.194898	0.295531	0.194898	0.136301	0.254768	0.217827	0.508262	0.508262	0.19235	0.25859	0.138849	1.25219	0.211457	0.163052	0.3019	0.222922	0.433966	0.62198
00:00:00.837000	0.54393	0.61017	-0.276423	-0.430558	-0.226744	-0.816532	-0.585967	-0.973214	0.906974	0.863664	2.55023	0.708255	0.481512	1.07385	0.839461	0.458583	1.11843	1.00379	1.65472	1.1248	0.406355	0.312091	0.732458	0.0649659	0.212731	0.303174	0.212731	0.156682	0.254768	0.228017	0.509536	0.509536	0.189802	0.226744	0.14267	1.24199	0.210184	0.177064	0.315912	0.263685	0.432501	0.643178
00:00:00.845000	0.57705	0.573228	-0.19235	-0.56049	-0.234387	-0.833092	-0.532465	-0.966845	0.919713	0.875128	2.57571	0.724815	0.504441	1.05856	0.847104	0.450939	1.11588	1.03691	1.67383	1.17448	0.393617	0.328651	0.740101	0.0662397	0.233113	0.312091	0.233113	0.17579	0.248399	0.236934	0.503167	0.503167	0.196171	0.212731	0.140122	1.22289	0.211457	0.203815	0.33502	0.3019	0.439666	0.648099
00:00:00.853000	0.617813	0.563037	-0.105729	-0.557942	-0.23566	-0.84583	-0.487881	-0.965571	0.940094	0.890414	2.52985	0.750292	0.519727	1.03691	0.876402	0.44457	1.09678	1.06875	1.68529	1.21907	0.420367	0.356675	0.731184	0.0675135	0.250947	0.319734	0.250947	0.189802	0.236934	0.247125	0.499345	0.499345	0.202541	0.216553	0.143944	1.22416	0.212731	0.234387	0.342663	0.343937	0.45078	0.642968
00:00:00.861000	0.657302	0.561764	-0.0496798	-0.545204	-0.228017	-0.833092	-0.496798	-0.965571	0.951559	0.896784	2.45342	0.756661	0.526096	0.993595	0.926082	0.443296	1.05729	1.07512	1.70185	1.25219	0.440749	0.39489	0.723541	0.063692	0.262411	0.328651	0.262411	0.196171	0.228017	0.262411	0.487881	0.487881	0.205088	0.230565	0.143944	1.25091	0.219101	0.249673	0.349032	0.365592	0.457181	0.635993
00:00:00.869000	0.685326	0.564311	-0.0433106	-0.545204	-0.221648	-0.817805	-0.452213	-0.964297	0.982131	0.905701	2.37444	0.706981	0.528644	0.957928	0.982131	0.447118	1.00124	1.04582	1.7286	1.26747	0.430558	0.438201	0.727363	0.0598705	0.26878	0.33502	0.26878	0.202541	0.217827	0.273876	0.484059	0.484059	0.201267	0.25222	0.141396	1.29295	0.222922	0.266233	0.356675	0.40126	0.461481	0.628378
00:00:00.876000	0.708255	0.569407	-0.0929903	-0.535013	-0.203815	-0.79615	-0.412724	-0.963023	1.00761	0.919713	2.31075	0.648385	0.536287	0.934999	1.03691	0.450939	0.947737	1.01525	1.77064	1.25601	0.41782	0.478964	0.741375	0.0624182	0.277697	0.336294	0.277697	0.203815	0.211457	0.287888	0.491702	0.491702	0.199993	0.276423	0.14267	1.34263	0.219101	0.290436	0.369414	0.422915	0.466289	0.623566
00:00:00.884000	0.718446	0.575776	-0.169421	-0.519727	-0.179612	-0.775769	-0.399986	-0.963023	0.9885	0.924808	2.26234	0.639468	0.564311	0.924808	1.09295	0.454761	0.903153	0.992322	1.82159	1.24836	0.416546	0.501893	0.773221	0.0624182	0.292983	0.349032	0.292983	0.206362	0.203815	0.3019	0.501893	0.501893	0.189802	0.295531	0.145218	1.41269	0.217827	0.312091	0.387248	0.458583	0.4732	0.623633
00:00:00.892000	0.717172	0.579597	-0.262411	-0.504441	-0.154135	-0.751566	-0.382152	-0.959202	0.999965	0.923534	2.2203	0.638194	0.611443	0.915891	1.15155	0.440749	0.873854	0.969392	1.86108	1.24072	0.41782	0.501893	0.816532	0.0624182	0.310817	0.363044	0.310817	0.199993	0.196171	0.313365	0.513358	0.513358	0.179612	0.312091	0.147765	1.51332	0.219101	0.327377	0.422915	0.515905	0.48218	0.626864
00:00:00.900000	0.712077	0.583419	-0.361771	-0.492976	-0.141396	-0.726089	-0.370688	-0.963023	1.00379	0.924808	2.19992	0.654754	0.65348	0.909522	1.20378	0.43438	0.853473	0.982131	1.89038	1.23308	0.403807	0.491702	0.839461	0.0611443	0.329925	0.379604	0.329925	0.189802	0.191076	0.323555	0.532465	0.532465	0.17579	0.332472	0.14267	1.62287	0.220374	0.332472	0.468773	0.579597	0.491575	0.634629
00:00:00.908000	0.699338	0.598705	-0.44457	-0.478964	-0.152861	-0.709529	-0.356675	-0.96175	1.02162	0.932451	2.20374	0.666219	0.704434	0.894236	1.2318	0.431832	0.835639	1.042	1.92605	1.22289	0.402534	0.480238	0.849652	0.0611443	0.35158	0.393617	0.35158	0.173242	0.189802	0.329925	0.551573	0.551573	0.173242	0.349032	0.149039	1.71331	0.220374	0.350306	0.517179	0.642015	0.502689	0.644748
00:00:00.916000	0.685326	0.616539	-0.501893	-0.470047	-0.177064	-0.701886	-0.337568	-0.940094	1.04327	0.93882	2.2254	0.664945	0.735006	0.880224	1.25219	0.431832	0.824175	1.07767	1.97191	1.22416	0.416546	0.487881	0.84583	0.0624182	0.383426	0.402534	0.383426	0.145218	0.193624	0.338842	0.571954	0.571954	0.165599	0.357949	0.15923	1.78338	0.222922	0.396164	0.540108	0.67004	0.513549	0.653977
00:00:00.923000	0.668766	0.616539	-0.528644	-0.454761	-0.20891	-0.701886	-0.303174	-0.915891	1.01652	0.94519	2.2496	0.67004	0.729911	0.87895	1.26747	0.433106	0.847104	1.07385	2.01394	1.23817	0.398712	0.509536	0.843282	0.0585967	0.408903	0.41145	0.408903	0.117193	0.201267	0.346485	0.58724	0.58724	0.164325	0.364318	0.166873	1.85216	0.222922	0.426737	0.555394	0.687874	0.521383	0.660904
00:00:00.931000	0.657302	0.612717	-0.533739	-0.44457	-0.24203	-0.698064	-0.261137	-0.896784	1.00124	0.94519	2.27635	0.687874	0.699338	0.894236	1.27257	0.43438	0.947737	1.05474	2.05343	1.25091	0.365592	0.537561	0.848378	0.0573228	0.419094	0.416546	0.419094	0.0993596	0.207636	0.366866	0.59361	0.59361	0.164325	0.374509	0.170695	1.90566	0.226744	0.443296	0.545204	0.710803	0.52944	0.667503
00:00:00.939000	0.645837	0.619086	-0.509536	-0.433106	-0.262411	-0.696791	-0.229291	-0.881498	0.997417	0.94519	2.33113	0.709529	0.694243	0.910796	1.27002	0.435653	1.04327	1.05092	2.11075	1.26875	0.355401	0.565585	0.858568	0.0547751	0.422915	0.415272	0.422915	0.0917165	0.216553	0.393617	0.597431	0.597431	0.168147	0.385974	0.17579	1.91076	0.226744	0.425463	0.233113	0.73628	0.53186	0.676399
00:00:00.947000	0.648385	0.634373	-0.450939	-0.424189	-0.263685	-0.704434	-0.221648	-0.864938	1.00124	0.93882	2.38335	0.722267	0.71972	0.920987	1.2611	0.43438	1.08531	1.05729	2.18081	1.27129	0.357949	0.594883	0.870033	0.056049	0.42801	0.406355	0.42801	0.087895	0.228017	0.421641	0.596157	0.596157	0.178338	0.403807	0.174516	1.86363	0.230565	0.406355	0.12611	0.750292	0.538357	0.681111
00:00:00.955000	0.664945	0.650932	-0.364318	-0.410177	-0.245851	-0.705708	-0.233113	-0.842009	1.00761	0.932451	2.37953	0.733732	0.751566	0.934999	1.24454	0.43438	1.10187	1.07385	2.24069	1.27257	0.364318	0.62673	0.871307	0.0547751	0.435653	0.39489	0.435653	0.0713351	0.239482	0.453487	0.588514	0.588514	0.189802	0.430558	0.166873	1.80631	0.231839	0.405081	0.0700612	0.760483	0.545204	0.678708
00:00:00.963000	0.6866	0.657302	-0.278971	-0.406355	-0.217827	-0.701886	-0.25859	-0.816532	1.00761	0.920987	2.37317	0.737554	0.78596	0.950285	1.21652	0.430558	1.09168	1.09168	2.28654	1.27257	0.354128	0.650932	0.880224	0.0573228	0.429284	0.388521	0.429284	0.0687874	0.254768	0.481512	0.574502	0.574502	0.205088	0.46113	0.170695	1.77319	0.250947	0.420367	-0.0535013	0.768126	0.549216	0.677101
00:00:00.970000	0.717172	0.654754	-0.230565	-0.405081	-0.183433	-0.696791	-0.290436	-0.78596	1.00379	0.910796	2.42284	0.73628	0.813984	0.960476	1.1783	0.430558	1.05219	1.07385	2.32985	1.25855	0.336294	0.672588	0.892962	0.0585967	0.421641	0.378331	0.421641	0.0675135	0.272602	0.512084	0.561764	0.561764	0.228017	0.498072	0.174516	1.77828	0.270054	0.436927	-0.0662397	0.784686	0.555331	0.678244
00:00:00.978000	0.759209	0.652206	-0.271328	-0.403807	-0.150313	-0.689148	-0.327377	-0.754113	1.00124	0.901879	2.47762	0.728637	0.830544	0.968119	1.13627	0.430558	1.00506	1.03181	2.38208	1.27384	0.337568	0.689148	0.926082	0.0611443	0.421641	0.370688	0.421641	0.115919	0.292983	0.541382	0.551573	0.551573	0.253494	0.533739	0.185981	1.81777	0.282793	0.452213	-0.113372	0.803793	0.562018	0.685255
00:00:00.986000	0.805067	0.649659	-0.382152	-0.399986	-0.124836	-0.680231	-0.366866	-0.728637	1.00124	0.889141	2.48781	0.723541	0.831818	0.987226	1.10952	0.433106	0.97194	0.994869	2.43049	1.32734	0.361771	0.712077	0.952833	0.0662397	0.424189	0.373235	0.424189	0.157956	0.315912	0.568133	0.542656	0.542656	0.284066	0.563037	0.197445	1.87637	0.291709	0.463678	-0.104455	0.802519	0.569407	0.693261
00:00:00.994000	0.827996	0.650932	-0.517179	-0.392343	-0.117193	-0.67004	-0.406355	-0.709529	1.00888	0.868759	2.44323	0.723541	0.827996	1.02544	1.10569	0.436927	0.950285	0.959202	2.48399	1.39613	0.373235	0.735006	0.973214	0.0675135	0.425463	0.383426	0.425463	0.182159	0.343937	0.583419	0.537561	0.537561	0.305722	0.592336	0.216553	1.94643	0.313365	0.468773	-0.104455	0.807615	0.575266	0.702636
00:00:01.002000	0.838187	0.657302	-0.62673	-0.3847	-0.128658	-0.672588	-0.436927	-0.682778	1.03054	0.81271	2.35915	0.728637	0.825449	1.05219	1.12225	0.442023	0.960476	0.947737	2.54386	1.45345	0.364318	0.756661	0.9885	0.0611443	0.438201	0.397438	0.438201	0.199993	0.371961	0.588514	0.542656	0.542656	0.324829	0.624182	0.229291	2.04579	0.338842	0.481512	-0.0356675	0.831818	0.584311	0.711193
00:00:01.009000	0.824175	0.663671	-0.700612	-0.387248	-0.118467	-0.67004	-0.445844	-0.662397	1.05474	0.771947	2.28017	0.735006	0.825449	1.06748	1.13244	0.44457	0.969392	0.968119	2.59354	1.48402	0.378331	0.775769	0.992322	0.0611443	0.43438	0.416546	0.43438	0.211457	0.397438	0.591062	0.56049	0.56049	0.347758	0.657302	0.240756	2.1668	0.354128	0.505715	-0.0751566	0.86239	0.592591	0.720935
00:00:01.017000	0.801246	0.666219	-0.757935	-0.40126	-0.108276	-0.677683	-0.421641	-0.647111	1.08276	0.672588	2.22285	0.766852	0.824175	1.07385	1.14391	0.447118	0.987226	1.01143	2.63558	1.50186	0.408903	0.803793	0.977036	0.0611443	0.326103	0.44457	0.326103	0.217827	0.420367	0.591062	0.591062	0.591062	0.366866	0.691695	0.257316	2.2789	0.36814	0.531191	-0.0815258	0.880224	0.59689	0.731312
00:00:01.025000	0.773221	0.667492	-0.78596	-0.429284	-0.0904427	-0.684052	-0.383426	-0.629277	1.10952	0.678957	2.19738	0.816532	0.794876	1.07385	1.17448	0.453487	1.01525	1.04837	2.64195	1.50313	0.413998	0.836913	0.968119	0.0649659	0.273876	0.476416	0.273876	0.219101	0.436927	0.591062	0.612717	0.612717	0.392343	0.728637	0.263685	2.36043	0.382152	0.559216	-0.031846	0.880224	0.606539	0.73668
00:00:01.033000	0.757935	0.681505	-0.78596	-0.459856	-0.0700612	-0.684052	-0.333746	-0.616539	1.13244	0.682778	2.2012	0.887867	0.761756	1.06493	1.22671	0.457309	1.05474	1.07512	2.63048	1.49039	0.405081	0.866211	0.949011	0.063692	0.295531	0.504441	0.295531	0.221648	0.453487	0.59361	0.612717	0.612717	0.415272	0.760483	0.276423	2.38208	0.39489	0.585967	0.0127384	0.905701	0.619055	0.736421
00:00:01.041000	0.75284	0.708255	-0.766852	-0.491702	-0.0382152	-0.685326	-0.272602	-0.615265	1.15665	0.690422	2.23177	0.969392	0.750292	1.05729	1.2904	0.467499	1.11334	1.12735	2.60628	1.48148	0.406355	0.884045	0.926082	0.0624182	0.308269	0.528644	0.308269	0.226744	0.466226	0.596157	0.606348	0.606348	0.438201	0.797424	0.282793	2.34769	0.402534	0.596157	0.0369414	0.959202	0.633003	0.735326
00:00:01.049000	0.764304	0.733732	-0.715898	-0.519727	-0.00764304	-0.684052	-0.20891	-0.622908	1.16938	0.694243	2.29164	1.05474	0.766852	1.05984	1.35664	0.492976	1.19104	1.22798	2.56551	1.49931	0.383426	0.887867	0.900605	0.0649659	0.306995	0.551573	0.306995	0.222922	0.47769	0.607622	0.598705	0.598705	0.462404	0.833092	0.282793	2.284	0.415272	0.6038	0.101907	1.0178	0.650455	0.734514
00:00:01.056000	0.783412	0.747744	-0.63692	-0.535013	0.0114646	-0.692969	-0.163052	-0.640742	1.16174	0.701886	2.37953	1.13244	0.768126	1.05601	1.41269	0.521001	1.26492	1.36428	2.51838	1.54772	0.359223	0.903153	0.889141	0.0713351	0.306995	0.554121	0.306995	0.229291	0.481512	0.62673	0.588514	0.588514	0.480238	0.86239	0.278971	2.21648	0.430558	0.601253	0.179612	1.08531	0.668575	0.737087
00:00:01.064000	0.81271	0.75284	-0.528644	-0.541382	0.0140122	-0.709529	-0.136301	-0.661123	1.14391	0.698064	2.48526	1.19996	0.761756	1.04837	1.44326	0.556668	1.32097	1.49931	2.48654	1.63688	0.332472	0.927356	0.882771	0.0942642	0.304448	0.551573	0.304448	0.244577	0.484059	0.652206	0.580871	0.580871	0.501893	0.882771	0.273876	2.17062	0.445844	0.585967	0.286614	1.15028	0.688033	0.743709
00:00:01.072000	0.850925	0.766852	-0.406355	-0.537561	0.0101907	-0.729911	-0.135027	-0.671314	1.12862	0.690422	2.57316	1.25219	0.757935	1.03436	1.44326	0.596157	1.37065	1.58848	2.46361	1.74898	0.305722	0.957928	0.892962	0.118467	0.309543	0.536287	0.309543	0.254768	0.47769	0.682778	0.57705	0.57705	0.529918	0.903153	0.267506	2.16553	0.450939	0.569407	0.355401	1.21015	0.706185	0.752357
00:00:01.080000	0.882771	0.78596	-0.273876	-0.538834	0.0114646	-0.75284	-0.151587	-0.663671	1.11206	0.696791	2.6343	1.27002	0.750292	1.02544	1.42161	0.643289	1.3974	1.62287	2.4394	1.85726	0.295531	0.987226	0.906974	0.133753	0.314639	0.517179	0.314639	0.264959	0.476416	0.714624	0.57705	0.57705	0.554121	0.92863	0.256042	2.19992	0.457309	0.559216	0.333746	1.24199	0.719529	0.759327
00:00:01.088000	0.886593	0.791055	-0.143944	-0.531191	0.0216553	-0.764304	-0.17579	-0.638194	1.09678	0.704434	2.65978	1.25855	0.756661	1.0127	1.39868	0.687874	1.41142	1.59612	2.42539	1.94006	0.292983	1.02417	0.908248	0.150313	0.313365	0.504441	0.313365	0.277697	0.472595	0.746471	0.569407	0.569407	0.57705	0.946463	0.253494	2.26998	0.46113	0.566859	0.363044	1.27129	0.731153	0.761112
00:00:01.096000	0.881498	0.754113	-0.056049	-0.524822	0.0445844	-0.766852	-0.184707	-0.612717	1.08913	0.706981	2.64195	1.23053	0.770673	0.998691	1.40377	0.717172	1.44453	1.47511	2.42539	1.97191	0.310817	1.08022	0.745197	0.164325	0.322282	0.501893	0.322282	0.290436	0.475143	0.7694	0.554121	0.554121	0.584693	0.957928	0.257316	2.34641	0.442023	0.59361	0.399986	1.31842	0.735038	0.757891
00:00:01.103000	0.868759	0.685326	-0.0675135	-0.519727	0.0751566	-0.768126	-0.174516	-0.585967	1.1006	0.705708	2.6343	1.18722	0.788507	0.983405	1.42543	0.71972	1.44836	1.33116	2.42157	1.96171	0.338842	1.15919	0.720994	0.169421	0.345211	0.51081	0.345211	0.304448	0.481512	0.78596	0.540108	0.540108	0.585967	0.966845	0.262411	2.40628	0.442023	0.625456	0.425463	1.36428	0.738541	0.754951
00:00:01.111000	0.847104	0.611443	-0.160504	-0.514632	0.087895	-0.755387	-0.145218	-0.555394	1.1299	0.710803	2.63303	1.14136	0.806341	0.973214	1.47129	0.746471	1.42925	1.22543	2.42412	1.92859	0.332472	1.25601	0.760483	0.168147	0.361771	0.532465	0.361771	0.321008	0.484059	0.789781	0.522274	0.522274	0.598705	0.975762	0.262411	2.44577	0.436927	0.657302	0.361771	1.41906	0.740133	0.756687
00:00:01.119000	0.826722	0.566859	-0.298079	-0.508262	0.0827996	-0.728637	-0.105729	-0.51081	1.16174	0.712077	2.62666	1.10952	0.830544	0.964297	1.52351	0.773221	1.39868	1.16938	2.45214	1.90057	0.315912	1.349	0.760483	0.161778	0.380878	0.563037	0.380878	0.337568	0.491702	0.784686	0.496798	0.496798	0.612717	0.978309	0.229291	2.46616	0.420367	0.680231	0.289162	1.45855	0.740038	0.761981
00:00:01.127000	0.811436	0.565585	-0.402534	-0.500619	0.0700612	-0.695517	-0.0751566	-0.476416	1.18722	0.706981	2.65086	1.09041	0.84583	0.954106	1.563	0.793602	1.35409	1.17193	2.5031	1.88656	0.312091	1.40505	0.770673	0.15923	0.397438	0.597431	0.397438	0.350306	0.495524	0.774495	0.468773	0.468773	0.616539	0.963023	0.169421	2.47507	0.392343	0.694243	0.276423	1.48148	0.741757	0.769618
00:00:01.135000	0.806341	0.61017	-0.467499	-0.501893	0.063692	-0.666219	-0.0687874	-0.453487	1.20123	0.692969	2.70309	1.08786	0.848378	0.93882	1.58975	0.816532	1.32097	1.2076	2.54641	1.88783	0.340115	1.40505	0.784686	0.170695	0.419094	0.630551	0.419094	0.356675	0.504441	0.766852	0.445844	0.445844	0.62036	0.92226	0.170695	2.48144	0.406355	0.692969	0.259863	1.50313	0.747744	0.776108
00:00:01.143000	0.819079	0.657302	-0.518453	-0.504441	0.0687874	-0.648385	-0.0891688	-0.447118	1.20378	0.680231	2.73748	1.1006	0.839461	0.915891	1.61141	0.839461	1.29677	1.27002	2.5808	1.90184	0.357949	1.37065	0.778316	0.182159	0.438201	0.662397	0.438201	0.349032	0.505715	0.759209	0.43438	0.43438	0.62673	0.871307	0.180885	2.50182	0.40126	0.685326	0.248399	1.51587	0.751438	0.783494
00:00:01.150000	0.853473	0.672588	-0.554121	-0.513358	0.0891688	-0.63692	-0.131206	-0.463678	1.19359	0.664945	2.76551	1.13244	0.826722	0.892962	1.64071	0.854747	1.28021	1.31206	2.61137	1.91586	0.363044	1.34263	0.764304	0.196171	0.454761	0.687874	0.454761	0.33502	0.509536	0.757935	0.436927	0.436927	0.638194	0.826722	0.182159	2.53367	0.3847	0.663671	0.233113	1.5337	0.753572	0.7933
00:00:01.158000	0.898057	0.667492	-0.571954	-0.52737	0.12611	-0.624182	-0.174516	-0.462404	1.16556	0.659849	2.80245	1.17321	0.816532	0.876402	1.66364	0.872581	1.30441	1.31842	2.62029	1.95407	0.359223	1.33626	0.777043	0.210184	0.47769	0.712077	0.47769	0.324829	0.513358	0.780864	0.450939	0.450939	0.65348	0.784686	0.183433	2.56551	0.403807	0.656028	0.211457	1.58211	0.761757	0.802547
00:00:01.166000	0.934999	0.650932	-0.550299	-0.536287	0.179612	-0.619086	-0.211457	-0.456035	1.14264	0.659849	2.83684	1.2127	0.811436	0.854747	1.67	0.891688	1.35664	1.33371	2.61902	2.00885	0.366866	1.33753	0.797424	0.222922	0.504441	0.728637	0.504441	0.310817	0.514632	0.827996	0.466226	0.466226	0.672588	0.761756	0.182159	2.58207	0.402534	0.701886	0.196171	1.60886	0.773667	0.808699
00:00:01.174000	0.940094	0.62673	-0.47769	-0.549025	0.230565	-0.615265	-0.228017	-0.467499	1.1248	0.661123	2.86487	1.24709	0.816532	0.839461	1.67255	0.91207	1.42543	1.3783	2.61392	2.05725	0.379604	1.33626	0.803793	0.236934	0.528644	0.732458	0.528644	0.306995	0.522274	0.885319	0.47769	0.47769	0.691695	0.754113	0.177064	2.56551	0.39489	0.732458	0.188528	1.61013	0.7851	0.810676
00:00:01.182000	0.924808	0.585967	-0.371961	-0.559216	0.263685	-0.605074	-0.224196	-0.480238	1.11588	0.65348	2.89289	1.28658	0.819079	0.839461	1.67765	0.926082	1.51205	1.41524	2.60628	2.10821	0.365592	1.349	0.813984	0.247125	0.538834	0.726089	0.538834	0.319734	0.528644	0.931177	0.484059	0.484059	0.70316	0.7694	0.17579	2.53367	0.3847	0.810163	0.187254	1.59485	0.796819	0.811172
00:00:01.190000	0.926082	0.532465	-0.25222	-0.559216	0.275149	-0.589788	-0.196171	-0.467499	1.10824	0.650932	2.90945	1.32862	0.822901	0.835639	1.69166	0.836913	1.58975	1.39485	2.59863	2.1719	0.337568	1.38212	0.82927	0.25859	0.547751	0.717172	0.547751	0.343937	0.540108	0.965571	0.489155	0.489155	0.701886	0.805067	0.17579	2.50055	0.383426	0.915891	0.19235	1.55791	0.807233	0.808356
00:00:01.197000	0.903153	0.490428	-0.138849	-0.555394	0.273876	-0.580871	-0.152861	-0.452213	1.11971	0.654754	2.94385	1.35409	0.811436	0.835639	1.73879	0.774495	1.63688	1.3439	2.59481	2.23177	0.314639	1.44453	0.847104	0.270054	0.529918	0.712077	0.529918	0.375783	0.549025	0.975762	0.496798	0.496798	0.708255	0.852199	0.179612	2.49036	0.378331	0.992322	0.205088	1.49931	0.816882	0.808718
00:00:01.205000	0.86239	0.463678	-0.0700612	-0.545204	0.262411	-0.571954	-0.107003	-0.436927	1.15283	0.666219	3.00244	1.36301	0.787233	0.844556	1.8356	0.714624	1.67383	1.31715	2.59991	2.25342	0.292983	1.50568	0.850925	0.287888	0.453487	0.71972	0.453487	0.419094	0.555394	0.977036	0.501893	0.501893	0.718446	0.908248	0.182159	2.52093	0.3847	1.05474	0.221648	1.41651	0.824875	0.815743
00:00:01.213000	0.808889	0.450939	-0.0509536	-0.519727	0.261137	-0.559216	-0.0726089	-0.413998	1.19996	0.676409	3.08015	1.36428	0.764304	0.863664	1.95662	0.70316	1.71331	1.32479	2.61902	2.21394	0.284066	1.54644	0.831818	0.313365	0.435653	0.732458	0.435653	0.481512	0.554121	0.970666	0.504441	0.504441	0.728637	0.978309	0.185981	2.5566	0.370688	1.12353	0.236934	1.31715	0.836913	0.823362
00:00:01.221000	0.747744	0.457309	-0.087895	-0.487881	0.277697	-0.546477	-0.0662397	-0.382152	1.22289	0.690422	3.14639	1.34518	0.750292	0.880224	2.04833	0.728637	1.71841	1.38339	2.64067	2.12349	0.264959	1.56682	0.798698	0.329925	0.442023	0.759209	0.442023	0.536287	0.550299	0.964297	0.499345	0.499345	0.743923	1.05984	0.19235	2.57188	0.365592	1.19359	0.254768	1.25473	0.847008	0.827755
00:00:01.229000	0.687874	0.466226	-0.168147	-0.452213	0.309543	-0.54393	-0.0840735	-0.340115	1.21142	0.708255	3.17314	1.32097	0.745197	0.884045	2.10566	0.7694	1.72223	1.50695	2.66997	2.02923	0.259863	1.57701	0.768126	0.342663	0.448392	0.794876	0.448392	0.573228	0.542656	0.968119	0.503167	0.503167	0.75284	1.12225	0.198719	2.56169	0.379604	1.2662	0.270054	1.21015	0.85532	0.830186
00:00:01.237000	0.657302	0.457309	-0.271328	-0.416546	0.347758	-0.545204	-0.122289	-0.314639	1.19996	0.729911	3.15785	1.30059	0.746471	0.886593	2.17317	0.799972	1.7286	1.63434	2.69545	1.96044	0.271328	1.57447	0.775769	0.359223	0.46113	0.836913	0.46113	0.592336	0.535013	0.987226	0.524822	0.524822	0.770673	1.13627	0.206362	2.5515	0.380878	1.33753	0.266233	1.19359	0.863823	0.833927
00:00:01.244000	0.645837	0.443296	-0.361771	-0.389795	0.378331	-0.536287	-0.160504	-0.295531	1.17193	0.733732	3.12091	1.2853	0.756661	0.898057	2.22795	0.821627	1.69293	1.72351	2.7413	1.83178	0.264959	1.55536	0.792329	0.3847	0.473869	0.887867	0.473869	0.596157	0.536287	1.02672	0.556668	0.556668	0.793602	1.08531	0.215279	2.55278	0.373235	1.39358	0.247125	1.21779	0.867836	0.834493
00:00:01.252000	0.659849	0.416546	-0.438201	-0.383426	0.3847	-0.536287	-0.202541	-0.290436	1.15028	0.732458	3.07123	1.26238	0.768126	0.915891	2.26616	0.842009	1.61013	1.76809	2.83684	1.65981	0.263685	1.55154	0.792329	0.399986	0.487881	0.932451	0.487881	0.622908	0.547751	1.07385	0.589788	0.589788	0.810163	0.997417	0.233113	2.55787	0.364318	1.42033	0.224196	1.24836	0.867231	0.836042
00:00:01.260000	0.700612	0.385974	-0.495524	-0.388521	0.377057	-0.545204	-0.22547	-0.3019	1.13117	0.746471	3.04703	1.24072	0.783412	0.931177	2.30056	0.857295	1.50313	1.77828	2.94002	1.58466	0.284066	1.58848	0.806341	0.420367	0.496798	0.947737	0.496798	0.656028	0.570681	1.10697	0.624182	0.624182	0.81271	0.894236	0.253494	2.56297	0.369414	1.41778	0.20891	1.28403	0.869428	0.841891
00:00:01.268000	0.757935	0.36814	-0.533739	-0.403807	0.373235	-0.549025	-0.228017	-0.310817	1.11461	0.771947	3.08906	1.21907	0.77959	0.936273	2.32858	0.867485	1.42925	1.73624	3.00626	1.42415	0.314639	1.66109	0.827996	0.439475	0.501893	0.94519	0.501893	0.691695	0.602526	1.11334	0.661123	0.661123	0.81271	0.805067	0.273876	2.55532	0.398712	1.3974	0.193624	1.31078	0.871148	0.84596
00:00:01.276000	0.831818	0.359223	-0.528644	-0.416546	0.365592	-0.54393	-0.199993	-0.315912	1.10315	0.78596	3.14256	1.21907	0.766852	0.947737	2.34769	0.877676	1.39358	1.68784	3.03429	1.41524	0.329925	1.74643	0.830544	0.456035	0.513358	0.934999	0.513358	0.713351	0.642015	1.09678	0.695517	0.695517	0.822901	0.754113	0.290436	2.50947	0.438201	1.37065	0.185981	1.32352	0.878408	0.846995
00:00:01.283000	0.909522	0.350306	-0.464952	-0.435653	0.346485	-0.551573	-0.140122	-0.322282	1.10952	0.793602	3.15275	1.23945	0.756661	0.969392	2.3617	0.894236	1.37702	1.67765	3.04575	1.39231	0.359223	1.83688	0.831818	0.475143	0.52737	0.920987	0.52737	0.722267	0.687874	1.08531	0.722267	0.722267	0.844556	0.740101	0.306995	2.44705	0.470047	1.33499	0.191076	1.34645	0.889045	0.84242
00:00:01.291000	0.970666	0.345211	-0.337568	-0.454761	0.31846	-0.569407	-0.0433106	-0.328651	1.149	0.759209	3.16422	1.27766	0.742649	0.993595	2.37953	0.903153	1.3783	1.72096	3.04703	1.44326	0.375783	1.92859	0.84583	0.490428	0.538834	0.910796	0.538834	0.728637	0.729911	1.09168	0.742649	0.742649	0.876402	0.754113	0.323555	2.38972	0.509536	1.29804	0.207636	1.41906	0.907548	0.839683
00:00:01.299000	0.998691	0.347758	-0.150313	-0.470047	0.291709	-0.591062	0.0700612	-0.338842	1.20633	0.750292	3.19606	1.33881	0.741375	1.00633	2.39227	0.904427	1.4267	1.78083	3.03174	1.44836	0.332472	1.97191	0.853473	0.504441	0.54393	0.917165	0.54393	0.745197	0.754113	1.11843	0.746471	0.746471	0.894236	0.794876	0.338842	2.35406	0.54393	1.27129	0.238208	1.4853	0.927005	0.837181
00:00:01.307000	0.999965	0.35158	0.0547751	-0.475143	0.275149	-0.608896	0.164325	-0.355401	1.25473	0.770673	3.26103	1.40759	0.737554	1.0127	2.37444	0.92863	1.49804	1.88019	2.98588	1.37702	0.308269	1.97063	0.86239	0.523548	0.54393	0.936273	0.54393	0.755387	0.768126	1.17193	0.749018	0.749018	0.900605	0.826722	0.352854	2.33495	0.574502	1.25473	0.270054	1.53243	0.945604	0.83432
00:00:01.315000	0.987226	0.350306	0.211457	-0.466226	0.281519	-0.624182	0.217827	-0.374509	1.27002	0.756661	3.35147	1.47129	0.746471	1.02799	2.34514	0.957928	1.57956	1.96808	2.91964	1.33881	0.331199	1.9528	0.872581	0.536287	0.550299	0.973214	0.550299	0.756661	0.766852	1.25091	0.766852	0.766852	0.891688	0.844556	0.374509	2.37444	0.598705	1.24582	0.305722	1.55918	0.964647	0.835757
00:00:01.323000	0.951559	0.35158	0.266233	-0.450939	0.323555	-0.622908	0.211457	-0.3847	1.30441	0.706981	3.40625	1.53116	0.745197	1.04327	2.34896	0.965571	1.66236	2.00248	2.82028	1.35791	0.337568	1.92859	0.880224	0.54393	0.56049	1.02799	0.56049	0.750292	0.743923	1.31078	0.794876	0.794876	0.891688	0.843282	0.40126	2.45469	0.605074	1.24199	0.340115	1.55918	0.9778	0.838095
00:00:01.330000	0.905701	0.360497	0.275149	-0.435653	0.410177	-0.613991	0.160504	-0.380878	1.32734	0.635646	3.36166	1.56937	0.747744	1.05474	2.34387	0.969392	1.70567	2.00248	2.71073	1.34008	0.35158	1.87127	0.886593	0.541382	0.565585	1.08659	0.565585	0.747744	0.591062	1.2904	0.819079	0.819079	0.909522	0.836913	0.439475	2.50055	0.601253	1.25091	0.377057	1.52606	0.975698	0.828362
00:00:01.338000	0.850925	0.36814	0.244577	-0.426737	0.515905	-0.598705	0.0751566	-0.371961	1.3146	0.642015	3.25339	1.58593	0.756661	1.05729	2.32985	0.979583	1.70695	2.05088	2.62921	1.19232	0.33502	1.79866	0.906974	0.556668	0.568133	1.13754	0.568133	0.751566	0.503167	1.19359	0.840735	0.840735	0.943916	0.847104	0.481512	2.52857	0.599979	1.26365	0.412724	1.46237	0.967418	0.813069
00:00:01.346000	0.81271	0.378331	0.171968	-0.413998	0.619086	-0.574502	-0.0267507	-0.356675	1.28658	0.676409	3.16932	1.58466	0.773221	1.05601	2.32603	0.969392	1.66491	2.16935	2.58335	0.793602	0.313365	1.71077	0.934999	0.557942	0.570681	1.17066	0.570681	0.754113	0.485333	1.05601	0.867485	0.867485	1.00251	0.890414	0.521001	2.54258	0.597431	1.27511	0.448392	1.4025	0.955062	0.804076
00:00:01.354000	0.806341	0.382152	0.0407629	-0.402534	0.684052	-0.551573	-0.121015	-0.346485	1.24964	0.714624	3.13237	1.563	0.806341	1.05984	2.32348	0.957928	1.62669	2.26998	2.56042	0.694243	0.280245	1.62669	0.977036	0.554121	0.579597	1.16938	0.579597	0.761756	0.475143	0.934999	0.899331	0.899331	1.06238	0.960476	0.554121	2.54768	0.599979	1.29167	0.486607	1.3783	0.951718	0.804263
00:00:01.362000	0.817805	0.393617	-0.105729	-0.380878	0.705708	-0.523548	-0.193624	-0.33502	1.2025	0.76303	3.12855	1.52224	0.836913	1.07257	2.3082	0.954106	1.61268	2.26616	2.55787	0.666219	0.257316	1.56045	1.02544	0.552847	0.592336	1.12607	0.592336	0.77959	0.482785	0.852199	0.932451	0.932451	1.10824	1.042	0.582145	2.52475	0.602526	1.3197	0.52737	1.38339	0.951145	0.802524
00:00:01.370000	0.866211	0.407629	-0.202541	-0.354128	0.692969	-0.503167	-0.233113	-0.326103	1.15283	0.808889	3.15275	1.46619	0.849652	1.08913	2.284	0.947737	1.61905	2.29928	2.5808	0.62673	0.272602	1.51205	1.05601	0.552847	0.62036	1.0662	0.62036	0.808889	0.498072	0.806341	0.96175	0.96175	1.15537	1.11716	0.594883	2.44323	0.607622	1.34263	0.550299	1.37957	0.95382	0.800925
00:00:01.377000	0.940094	0.421641	-0.270054	-0.331199	0.65348	-0.490428	-0.219101	-0.31846	1.10824	0.820353	3.19479	1.41778	0.854747	1.10569	2.26489	0.927356	1.65345	2.39227	2.61137	0.612717	0.270054	1.46874	1.08149	0.552847	0.661123	1.00379	0.661123	0.849652	0.515905	0.791055	0.992322	0.992322	1.18849	1.16174	0.599979	2.35151	0.613991	1.35282	0.566859	1.36173	0.959679	0.802864
00:00:01.385000	1.03691	0.42801	-0.304448	-0.321008	0.597431	-0.490428	-0.132479	-0.308269	1.09805	0.811436	3.22536	1.39103	0.850925	1.12225	2.24196	0.905701	1.70695	2.50947	2.64195	0.624182	0.264959	1.45218	1.1006	0.552847	0.706981	0.947737	0.706981	0.917165	0.522274	0.815258	1.01907	1.01907	1.21397	1.17193	0.6038	2.28654	0.617813	1.35537	0.57705	1.34518	0.970794	0.805908
00:00:01.393000	1.12607	0.430558	-0.284066	-0.317186	0.540108	-0.492976	0.00764304	-0.3019	1.10315	0.827996	3.22282	1.3732	0.839461	1.14391	2.22922	0.889141	1.76427	2.63048	2.6878	0.676409	0.266233	1.46746	1.10824	0.552847	0.754113	0.903153	0.754113	0.983405	0.54393	0.892962	1.03436	1.03436	1.22543	1.13244	0.6038	2.25725	0.622908	1.36046	0.571954	1.35409	0.987991	0.807533
00:00:01.401000	1.19232	0.424189	-0.184707	-0.329925	0.505715	-0.496798	0.166873	-0.303174	1.12098	0.826722	3.23046	1.3681	0.824175	1.17066	2.22285	0.884045	1.80758	2.7222	2.74513	0.751566	0.281519	1.5044	1.13499	0.565585	0.787233	0.877676	0.787233	1.02289	0.580871	1.00888	1.04073	1.04073	1.23562	1.04455	0.606348	2.27508	0.631825	1.36683	0.570681	1.38721	1.01	0.809693
00:00:01.409000	1.22289	0.41145	-0.0331198	-0.355401	0.489155	-0.480238	0.290436	-0.295531	1.14518	0.833092	3.25976	1.37702	0.792329	1.19486	2.23559	0.886593	1.87254	2.77825	2.78844	0.834365	0.300626	1.55281	1.18085	0.591062	0.806341	0.877676	0.806341	1.04073	0.621634	1.15537	1.04327	1.04327	1.24709	0.93882	0.616539	2.35278	0.640742	1.3732	0.583419	1.43817	1.03646	0.814642
00:00:01.417000	1.20887	0.40126	0.164325	-0.382152	0.472595	-0.452213	0.343937	-0.275149	1.19232	0.842009	3.25848	1.39995	0.771947	1.21907	2.23941	0.908248	1.96299	2.81137	2.80118	0.864938	0.328651	1.58848	1.2318	0.625456	0.801246	0.905701	0.801246	1.05729	0.659849	1.28913	1.04582	1.04582	1.25983	0.849652	0.628003	2.51201	0.643289	1.37575	0.599979	1.51077	1.06283	0.82001
00:00:01.424000	1.17321	0.391069	0.366866	-0.406355	0.447118	-0.435653	0.337568	-0.253494	1.24709	0.863664	3.22664	1.43562	0.754113	1.24836	2.2496	0.924808	2.04451	2.8776	2.79098	0.998691	0.369414	1.61013	1.27511	0.672588	0.787233	0.963023	0.787233	1.06366	0.689148	1.37702	1.04964	1.04964	1.28148	0.799972	0.644563	2.68653	0.649659	1.37065	0.628003	1.59867	1.09088	0.827506
00:00:01.432000	1.13754	0.387248	0.506988	-0.419094	0.425463	-0.433106	0.289162	-0.24203	1.27894	0.884045	3.21135	1.48275	0.737554	1.27257	2.26489	0.93882	2.10948	2.9655	2.73366	1.13372	0.398712	1.64453	1.3146	0.729911	0.775769	1.05092	0.775769	1.05984	0.709529	1.40759	1.04455	1.04455	1.34645	0.799972	0.67004	2.83557	0.657302	1.36683	0.661123	1.67765	1.11592	0.838173
00:00:01.440000	1.10187	0.392343	0.606348	-0.430558	0.405081	-0.429284	0.198719	-0.224196	1.28403	0.903153	3.25339	1.53243	0.740101	1.29677	2.27253	0.949011	2.15916	3.07505	2.67634	1.21397	0.42801	1.69803	1.34518	0.782138	0.773221	1.15792	0.773221	1.07639	0.728637	1.38084	1.03945	1.03945	1.44326	0.871307	0.695517	2.93748	0.668766	1.37957	0.695517	1.74134	1.14079	0.852629
00:00:01.448000	1.07767	0.415272	0.689148	-0.438201	0.397438	-0.430558	0.087895	-0.205088	1.28021	0.927356	3.35275	1.57192	0.708255	1.32862	2.2789	0.968119	2.17062	3.21772	2.64195	1.22161	0.447118	1.763	1.34135	0.838187	0.768126	1.2662	0.768126	1.08786	0.740101	1.32607	1.04964	1.04964	1.54644	1.02926	0.729911	2.98461	0.675135	1.40759	0.727363	1.7821	1.16474	0.871121
00:00:01.456000	1.09295	0.440749	0.761756	-0.438201	0.422915	-0.447118	-0.0114646	-0.184707	1.26238	0.94519	3.46867	1.60122	0.643289	1.35791	2.31966	0.980857	2.15406	3.33237	2.62156	1.19741	0.450939	1.82287	1.30187	0.885319	0.759209	1.35537	0.759209	1.09041	0.746471	1.26747	1.09041	1.09041	1.64071	1.25601	0.764304	3.0241	0.684052	1.44453	0.743923	1.8165	1.18789	0.891513
00:00:01.464000	1.14136	0.462404	0.7694	-0.424189	0.492976	-0.467499	-0.0764304	-0.154135	1.2318	0.965571	3.51198	1.61396	0.583419	1.37193	2.36425	0.984679	2.12477	3.41007	2.62666	1.16302	0.436927	1.85089	1.25855	0.901879	0.75284	1.40759	0.75284	1.11971	0.757935	1.23435	1.12607	1.12607	1.72605	1.48785	0.793602	3.04575	0.695517	1.47256	0.741375	1.85598	1.20601	0.904824
00:00:01.471000	1.18722	0.478964	0.680231	-0.396164	0.588514	-0.47769	-0.117193	-0.0980857	1.19359	0.982131	3.45593	1.61013	0.559216	1.39613	2.37189	0.985952	2.09674	3.48395	2.68016	1.12225	0.424189	1.84452	1.22798	0.932451	0.757935	1.41651	0.757935	1.17193	0.759209	1.23562	1.14009	1.14009	1.78975	1.72223	0.820353	3.02919	0.701886	1.50058	0.722267	1.90694	1.21964	0.909067
00:00:01.479000	1.21652	0.505715	0.591062	-0.365592	0.696791	-0.498072	-0.123563	-0.0343937	1.16811	0.983405	3.36421	1.60377	0.583419	1.43434	2.36934	0.978309	2.07254	3.53236	2.76678	1.07003	0.399986	1.83433	1.20378	0.959202	0.771947	1.40505	0.771947	1.23435	0.757935	1.28403	1.14518	1.14518	1.84197	1.91203	0.844556	2.9897	0.709529	1.52606	0.690422	1.97955	1.23305	0.909682
00:00:01.487000	1.23817	0.524822	0.538834	-0.346485	0.803793	-0.523548	-0.0891688	0.0229291	1.15665	0.989774	3.29542	1.60122	0.621634	1.46237	2.40501	0.959202	2.07254	3.58204	2.88397	1.00124	0.382152	1.83433	1.19868	0.947737	0.791055	1.38212	0.791055	1.2904	0.751566	1.38976	1.16429	1.16429	1.88911	1.94006	0.867485	2.91837	0.712077	1.56173	0.659849	2.06617	1.24757	0.912024
00:00:01.495000	1.26492	0.526096	0.490428	-0.337568	0.906974	-0.538834	-0.00891688	0.0687874	1.14646	0.993595	3.2088	1.60504	0.598705	1.47129	2.4445	0.941368	2.09037	3.65083	3.00499	0.951559	0.396164	1.8356	1.22034	0.91207	0.820353	1.37575	0.820353	1.35282	0.751566	1.5439	1.19996	1.19996	1.92095	1.78592	0.885319	2.88525	0.709529	1.60377	0.642015	2.14387	1.26212	0.914837
00:00:01.503000	1.28021	0.523548	0.450939	-0.326103	0.975762	-0.542656	0.124836	0.105729	1.149	0.992322	3.11327	1.61268	0.537561	1.4802	2.47252	0.926082	2.08018	3.72853	3.126	0.937546	0.412724	1.83178	1.25983	0.889141	0.856021	1.39995	0.856021	1.42925	0.761756	1.70312	1.2369	1.2369	1.91203	1.49804	0.894236	2.88652	0.701886	1.62924	0.659849	2.24069	1.2761	0.917563
00:00:01.511000	1.29422	0.508262	0.46113	-0.312091	0.980857	-0.538834	0.289162	0.146492	1.16938	0.996143	3.05722	1.62287	0.529918	1.49804	2.52348	0.927356	2.04706	3.84572	3.23173	0.978309	0.406355	1.85471	1.30187	0.877676	0.899331	1.42925	0.899331	1.51587	0.793602	1.82159	1.27129	1.27129	1.87	1.18467	0.909522	2.89926	0.704434	1.66873	0.699338	2.34004	1.29687	0.925266
00:00:01.518000	1.32097	0.487881	0.503167	-0.294257	0.917165	-0.540108	0.463678	0.17579	1.21652	1.00379	3.05212	1.64198	0.529918	1.51332	2.57188	0.92863	2.03178	4.0075	3.31198	1.05601	0.397438	1.90057	1.33626	0.886593	0.94519	1.47001	0.94519	1.63306	0.843282	1.85598	1.30569	1.30569	1.82796	0.952833	0.929903	2.91964	0.718446	1.71331	0.761756	2.4394	1.3247	0.940142
00:00:01.526000	1.36556	0.49425	0.555394	-0.282793	0.838187	-0.554121	0.629277	0.170695	1.28021	1.01143	3.09798	1.67255	0.513358	1.52734	2.57698	0.942642	2.03687	4.17947	3.41007	1.13881	0.36814	1.96171	1.349	0.904427	0.993595	1.5146	0.993595	1.77319	0.901879	1.79611	1.3439	1.3439	1.78975	0.824175	0.94519	2.93748	0.742649	1.74389	0.824175	2.52985	1.35463	0.961012
00:00:01.534000	1.44199	0.495524	0.615265	-0.266233	0.778316	-0.559216	0.714624	0.138849	1.33881	1.03054	3.17951	1.71586	0.480238	1.54899	2.56297	0.964297	2.05343	4.29921	3.49414	1.2076	0.341389	2.02286	1.33499	0.929903	1.03818	1.55281	1.03818	1.8993	0.95538	1.69421	1.39231	1.39231	1.75026	0.77959	0.946463	2.95786	0.780864	1.77319	0.881498	2.63175	1.3832	0.981358
00:00:01.542000	1.52351	0.503167	0.695517	-0.247125	0.745197	-0.547751	0.701886	0.103181	1.39103	1.04327	3.28906	1.75408	0.44457	1.57574	2.55278	0.9885	2.08018	4.41513	3.55274	1.27766	0.333746	2.06362	1.31078	0.963023	1.05601	1.57956	1.05601	2.02668	0.997417	1.58466	1.4318	1.4318	1.70567	0.797424	0.94519	2.99352	0.824175	1.78465	0.931177	2.72729	1.40966	1.00234
00:00:01.550000	1.58338	0.519727	0.778316	-0.216553	0.743923	-0.529918	0.584693	0.0993596	1.43307	1.042	3.41644	1.7872	0.402534	1.62669	2.54386	1.02417	2.08273	4.55907	3.57949	1.34518	0.349032	2.08273	1.31715	1.00888	1.05984	1.59867	1.05984	2.12222	1.02417	1.49676	1.47638	1.47638	1.66364	0.899331	0.93882	3.05212	0.859842	1.76936	0.97194	2.75277	1.43463	1.02157
00:00:01.557000	1.58593	0.540108	0.857295	-0.17579	0.775769	-0.51081	0.392343	0.115919	1.46492	1.04327	3.49924	1.81268	0.370688	1.77446	2.56551	1.05474	2.09674	4.70811	3.55911	1.40122	0.375783	2.1133	1.35791	1.042	1.05092	1.61778	1.05092	2.16298	1.02162	1.42797	1.52479	1.52479	1.63306	1.11461	0.936273	3.13619	0.885319	1.7528	0.991048	2.70181	1.45883	1.0371
00:00:01.565000	1.54135	0.540108	0.910796	-0.137575	0.849652	-0.491702	0.193624	0.117193	1.48402	1.04327	3.51325	1.8356	0.35158	1.84452	2.61519	1.08149	2.12349	4.86734	3.49287	1.42288	0.396164	2.14897	1.4025	1.06238	1.03309	1.64708	1.03309	2.1668	0.996143	1.35409	1.57319	1.57319	1.64453	1.44453	0.936273	3.19479	0.908248	1.74516	0.996143	2.63175	1.47718	1.05081
00:00:01.573000	1.47001	0.501893	0.94519	-0.0904427	0.95538	-0.468773	0.0458583	0.129932	1.49294	1.03818	3.51453	1.85981	0.357949	1.84834	2.65086	1.09678	2.15152	5.05969	3.38969	1.42288	0.392343	2.19355	1.4509	1.06493	1.0127	1.69421	1.0127	2.15024	0.950285	0.983405	1.57574	1.57574	1.68274	1.82414	0.93882	3.24829	0.931177	1.74389	1.00124	2.54131	1.48351	1.06958
00:00:01.581000	1.38594	0.509536	0.982131	-0.0382152	1.06111	-0.46113	-0.0292983	0.156682	1.50313	1.03181	3.50816	1.88274	0.389795	1.82923	2.7222	1.10569	2.18081	5.25841	3.2967	1.39868	0.364318	2.24069	1.49676	1.07257	0.985952	1.74643	0.985952	2.1133	0.914617	0.891688	1.48785	1.48785	1.73752	2.18973	0.932451	3.30944	0.956654	1.75535	1.00506	2.45979	1.4952	1.09052
00:00:01.589000	1.32352	0.526096	1.02799	0.0152861	1.16556	-0.47769	-0.0458583	0.185981	1.50058	1.03945	3.50051	1.90184	0.422915	1.80248	2.86359	1.10315	2.2012	5.42529	3.25848	1.35791	0.345211	2.27763	1.5388	1.0955	0.970666	1.81268	0.970666	2.07891	0.884045	1.05856	1.44326	1.44326	1.77446	2.4394	0.932451	3.37695	0.968119	1.77955	1.02035	2.40883	1.51794	1.1104
00:00:01.597000	1.29932	0.551573	1.06875	0.0649659	1.24582	-0.505715	-0.00764304	0.183433	1.49804	1.05984	3.51453	1.92732	0.472595	1.74771	2.97696	1.10442	2.23177	5.58197	3.21772	1.32607	0.326103	2.27635	1.5681	1.13244	0.960476	1.89165	0.960476	2.07891	0.866211	1.19359	1.40759	1.40759	1.79866	2.4738	0.92863	3.42408	0.975762	1.78592	1.0471	2.41775	1.53702	1.12622
00:00:01.604000	1.29167	0.573228	1.13117	0.122289	1.28148	-0.546477	0.0687874	0.152861	1.50823	1.07767	3.58076	1.95025	0.523548	1.70949	3.06741	1.1006	2.29291	5.7361	3.17823	1.3197	0.306995	2.2547	1.59612	1.1834	0.956654	1.98337	0.956654	2.07254	0.867485	1.30951	1.51842	1.51842	1.80376	2.28017	0.920987	3.48268	0.989774	1.76936	1.0713	2.46361	1.56065	1.14061
00:00:01.612000	1.30187	0.601253	1.21907	0.202541	1.27511	-0.594883	0.189802	0.112098	1.53243	1.08276	3.65847	1.95535	0.579597	1.74516	3.1846	1.10187	2.34641	5.91317	3.13874	1.35791	0.305722	2.23177	1.64071	1.23562	0.963023	2.05343	0.963023	2.04706	0.886593	1.44071	1.85853	1.85853	1.80758	2.11457	0.914617	3.52726	1.01015	1.75026	1.10187	2.51456	1.60322	1.15907
00:00:01.620000	1.32607	0.62673	1.30951	0.299353	1.24327	-0.644563	0.374509	0.0764304	1.54899	1.07003	3.71579	1.95917	0.634373	1.81522	3.28651	1.11079	2.37953	6.05329	3.08269	1.43434	0.298079	2.22158	1.68911	1.30059	0.983405	2.09802	0.983405	2.01776	0.914617	1.58084	1.75917	1.75917	1.79484	1.87637	0.919713	3.50306	1.02544	1.73752	1.18085	2.54386	1.62224	1.16444
00:00:01.628000	1.36938	0.645837	1.3732	0.388521	1.2127	-0.671314	0.625456	0.0585967	1.56045	1.05474	3.7642	1.96554	0.690422	1.86363	3.32982	1.13627	2.42667	6.10424	3.01009	1.51587	0.28534	2.20757	1.71459	1.36173	1.02417	2.12094	1.02417	1.97063	0.942642	1.70185	1.95407	1.95407	1.77064	1.65981	0.937546	3.43427	1.03691	1.72351	1.30059	2.54004	1.65223	1.15769
00:00:01.636000	1.42797	0.654754	1.42925	0.475143	1.2025	-0.685326	0.896784	0.103181	1.57829	1.04582	3.81643	1.97573	0.743923	1.90694	3.32855	1.17321	2.52857	6.13609	2.95658	1.57701	0.289162	2.1961	1.71968	1.42161	1.0713	2.13368	1.0713	1.88783	0.973214	1.8114	2.00502	2.00502	1.73879	1.5044	0.956654	3.40625	1.05984	1.71968	1.42033	2.48399	1.67867	1.14757
00:00:01.644000	1.49039	0.654754	1.47256	0.533739	1.21907	-0.687874	1.14391	0.216553	1.59867	1.03818	3.82916	1.98464	0.778316	1.95407	3.31453	1.2076	2.6394	6.14246	2.92092	1.63816	0.295531	2.20247	1.7044	1.47256	1.11971	2.14642	1.11971	1.82796	0.997417	1.89038	2.03305	2.03305	1.67637	1.42161	0.968119	3.44319	1.11971	1.73115	1.5388	2.40883	1.70599	1.1364
00:00:01.651000	1.56173	0.648385	1.51205	0.574502	1.24836	-0.664945	1.32479	0.338842	1.61268	1.03563	3.80241	2.01012	0.788507	2.0063	3.25339	1.23817	2.6929	6.13609	2.89926	1.70567	0.294257	2.2496	1.68657	1.51077	1.18977	2.16808	1.18977	1.80631	1.00761	1.92477	2.02668	2.02668	1.58848	1.41906	0.979583	3.55147	1.19741	1.74516	1.64071	2.37826	1.73265	1.125
00:00:01.659000	1.63306	0.62673	1.55281	0.599979	1.27639	-0.62673	1.39868	0.41145	1.60759	1.03691	3.77057	2.07509	0.766852	2.08528	3.15275	1.26238	2.73621	6.12972	2.88143	1.7337	0.296805	2.3324	1.66873	1.54262	1.2662	2.21776	1.2662	1.80885	1.00251	1.91076	1.96426	1.96426	1.51714	1.47638	0.996143	3.69541	1.27511	1.75917	1.70312	2.34004	1.75287	1.11846
00:00:01.667000	1.69421	0.594883	1.5872	0.599979	1.29677	-0.592336	1.38976	0.456035	1.59357	1.03563	3.76038	2.16808	0.698064	2.10566	3.04957	1.27511	2.79608	6.13227	2.87251	1.71586	0.294257	2.4152	1.67892	1.56428	1.32734	2.29164	1.32734	1.84707	0.994869	1.85853	1.91586	1.91586	1.45345	1.58975	1.01652	3.8177	1.32734	1.77828	1.7286	2.284	1.7664	1.11999
00:00:01.675000	1.74389	0.575776	1.61778	0.580871	1.32607	-0.552847	1.2904	0.47769	1.57192	1.03563	3.76547	2.26361	0.644563	2.09292	2.97824	1.27766	2.84449	6.15392	2.86104	1.42161	0.312091	2.49291	1.72988	1.59103	1.37447	2.35915	1.37447	1.92605	0.975762	1.77191	1.93242	1.93242	1.38084	1.79739	1.04455	3.92215	1.35537	1.79102	1.73115	2.23814	1.7751	1.12855
00:00:01.683000	1.77446	0.57705	1.63179	0.564311	1.38212	-0.513358	1.09678	0.481512	1.54007	1.03563	3.75656	2.3375	0.59361	2.04961	2.97569	1.27894	2.8827	6.18195	2.8776	1.08659	0.350306	2.56297	1.78975	1.62797	1.41524	2.41138	1.41524	2.04197	0.947737	1.66364	2.01904	2.01904	1.30569	2.02541	1.09678	4.00495	1.38084	1.80121	1.73115	2.20757	1.78522	1.14429
00:00:01.691000	1.77319	0.582145	1.65854	0.538834	1.47383	-0.470047	0.872581	0.471321	1.49676	1.04073	3.77821	2.37571	0.552847	2.01139	3.02919	1.28913	2.92728	6.18322	2.91582	1.11588	0.360497	2.61647	1.83943	1.67765	1.44708	2.46488	1.44708	2.15789	0.915891	1.55154	2.11075	2.11075	1.24836	2.21011	1.15028	4.12215	1.41778	1.80248	1.7528	2.19865	1.80548	1.16206
00:00:01.698000	1.74643	0.588514	1.67383	0.522274	1.58593	-0.416546	0.701886	0.43438	1.46364	1.06748	3.81133	2.40246	0.535013	1.95917	3.05467	1.30314	2.9655	6.1794	2.96423	1.2076	0.352854	2.64195	1.90566	1.74389	1.456	2.5222	1.456	2.25215	0.899331	1.46364	2.20757	2.20757	1.23562	2.33113	1.19359	4.22023	1.44071	1.79866	1.80121	2.21903	1.82748	1.17707
00:00:01.706000	1.70567	0.625456	1.6993	0.535013	1.66873	-0.359223	0.628003	0.363044	1.46364	1.09678	3.77184	2.42667	0.529918	1.96171	3.0534	1.32479	2.96677	6.14755	3.01518	1.2076	0.349032	2.64449	1.98719	1.8114	1.44836	2.56169	1.44836	2.34641	0.923534	1.41142	2.31329	2.31329	1.25855	2.47762	1.22543	4.19348	1.45855	1.79866	1.8458	2.26616	1.84786	1.17684
00:00:01.714000	1.65599	0.6866	1.74516	0.579597	1.68911	-0.296805	0.616539	0.296805	1.51205	1.11206	3.65847	2.45469	0.547751	2.02286	3.09288	1.3439	2.96805	6.06603	3.04957	1.24072	0.347758	2.62666	2.06617	1.86872	1.43689	2.57698	1.43689	2.4203	0.97194	1.39613	2.38463	2.38463	1.28913	2.64704	1.25601	4.08266	1.47893	1.79866	1.85344	2.31457	1.867	1.1605
00:00:01.722000	1.60759	0.728637	1.82669	0.678957	1.6458	-0.248399	0.640742	0.239482	1.59867	1.12225	3.51198	2.49163	0.579597	2.07763	3.15658	1.36556	3.01136	5.96794	3.05594	1.30059	0.352854	2.59736	2.15152	1.89165	1.41778	2.59863	1.41778	2.44195	1.03563	1.40632	2.40628	2.40628	1.31078	2.76041	1.2853	4.01387	1.52606	1.80631	1.85598	2.37444	1.88541	1.14056
00:00:01.730000	1.58084	0.742649	1.92605	0.780864	1.58084	-0.24203	0.706981	0.198719	1.69166	1.13881	3.43173	2.54641	0.606348	2.14642	3.19097	1.37447	3.0432	5.8826	3.07632	1.35537	0.371961	2.56169	2.26489	1.92859	1.39995	2.61137	1.39995	2.4152	1.09423	1.47383	2.39227	2.39227	1.33881	2.81264	1.31333	3.9833	1.57956	1.81777	1.88019	2.42412	1.90538	1.1246
00:00:01.738000	1.59357	0.750292	2.02286	0.867485	1.54644	-0.247125	0.82927	0.169421	1.77191	1.16047	3.4088	2.6101	0.635646	2.23304	3.21772	1.38339	3.03301	5.83928	3.17441	1.38339	0.420367	2.54386	2.36807	1.96171	1.39868	2.62793	1.39868	2.35788	1.14136	1.59485	2.35661	2.35661	1.36428	2.83812	1.34772	4.02534	1.62669	1.8407	1.91968	2.4445	1.93293	1.11629
00:00:01.745000	1.63943	0.75284	2.10438	0.969392	1.5439	-0.25859	0.973214	0.143944	1.83943	1.15537	3.38842	2.67379	0.652206	2.31329	3.26103	1.39485	3.02537	5.8482	3.326	1.40759	0.489155	2.56551	2.42412	2.00757	1.4318	2.66233	1.4318	2.29673	1.17448	1.74389	2.32221	2.32221	1.38976	2.88015	1.39103	4.12087	1.68529	1.87637	1.97063	2.45342	1.96983	1.1179
00:00:01.753000	1.68402	0.750292	2.16043	1.05984	1.55918	-0.259863	1.10315	0.129932	1.88783	1.1248	3.38459	2.72474	0.622908	2.34514	3.28396	1.40887	3.02537	5.88642	3.52854	1.4611	0.52737	2.62539	2.47125	2.06744	1.47511	2.71837	1.47511	2.28145	1.19868	1.89038	2.30183	2.30183	1.38976	2.92346	1.44581	4.21514	1.67892	1.91713	2.09929	2.4738	2.00872	1.12933
00:00:01.761000	1.73879	0.743923	2.21011	1.11334	1.57192	-0.216553	1.20887	0.145218	1.90821	1.12353	3.37568	2.76041	0.601253	2.25088	3.28651	1.42415	3.03683	5.94374	3.7884	1.55408	0.533739	2.73494	2.50692	2.13878	1.48657	2.78716	1.48657	2.28527	1.21652	1.99993	2.3375	2.3375	1.35664	2.96932	1.5095	4.33233	1.66236	1.93624	2.21139	2.48908	2.04719	1.14691
00:00:01.769000	1.78975	0.749018	2.27635	1.10442	1.57065	-0.145218	1.28658	0.182159	1.90821	1.12735	3.27759	2.79735	0.601253	2.32731	3.29925	1.47001	3.06868	6.02017	4.05209	1.65472	0.517179	2.8776	2.51074	2.21648	1.5095	2.86487	1.5095	2.26107	1.22926	2.09037	2.44195	2.44195	1.32225	3.06104	1.56555	4.44188	1.70822	1.94133	2.28654	2.47252	2.09219	1.16739
00:00:01.777000	1.82669	0.780864	2.32858	0.746471	1.54899	-0.0611443	1.31842	0.23566	1.89038	1.13372	3.43427	2.83302	0.612717	2.40756	3.30816	1.54262	3.126	6.10297	4.27501	1.76682	0.485333	2.9897	2.50819	2.09292	1.5388	2.93111	1.5388	2.22795	1.22671	2.09929	2.5859	2.5859	1.31206	3.15148	1.59867	4.48901	1.79229	1.94133	2.31202	2.41393	2.12448	1.19949
00:00:01.785000	1.84325	0.819079	2.31966	0.328651	1.49804	0.0407629	1.31842	0.272602	1.86872	1.15537	3.86356	2.83175	0.650932	2.40756	3.28014	1.62924	3.16422	6.14118	4.3922	1.86108	0.499345	3.03683	2.5273	1.48785	1.55281	2.95658	1.55281	2.19738	1.22034	2.10693	2.71837	2.71837	1.30441	3.25339	1.60759	4.52595	1.86872	1.93369	2.30438	2.34004	2.13499	1.23746
00:00:01.792000	1.84452	0.876402	2.27763	0.430558	1.43944	0.171968	1.30823	0.25859	1.8458	1.18085	4.20749	2.81391	0.695517	2.39864	3.26103	1.71968	3.17186	6.15392	4.43551	1.99229	0.526096	3.01645	2.56679	1.46364	1.57319	2.94257	1.57319	2.18591	1.20378	2.09929	2.85977	2.85977	1.29295	3.39606	1.61013	4.57436	1.91968	1.92987	2.27253	2.28145	2.16578	1.24891
00:00:01.800000	1.83688	0.942642	2.22667	0.517179	1.4025	0.287888	1.30823	0.215279	1.82414	1.19359	4.29029	2.79353	0.741375	2.40628	3.27504	1.78975	3.1604	6.13736	4.41258	2.15024	0.549025	2.95913	2.64704	1.40887	1.60631	2.91582	1.60631	2.20247	1.17576	2.07763	2.99989	2.99989	1.30059	3.52599	1.60249	4.60748	1.93242	1.91713	2.21776	2.2789	2.18607	1.24884
00:00:01.808000	1.83178	0.9885	2.18336	0.602526	1.40505	0.383426	1.31715	0.169421	1.80885	1.2127	4.16036	2.78716	0.803793	2.40501	3.28396	1.81904	3.14129	6.12462	4.31322	2.26744	0.565585	2.91072	2.75149	1.55154	1.64962	2.87888	1.64962	2.23941	1.12353	2.06744	3.08397	3.08397	1.20378	3.63172	1.58593	4.65207	1.92987	1.90184	2.15661	2.32348	2.19874	1.2372
00:00:01.816000	1.83306	1.00633	2.17699	0.65348	1.43052	0.464952	1.33116	0.131206	1.82159	1.24327	3.98712	2.83684	0.871307	2.39482	3.25721	1.81904	3.14256	6.09915	4.1438	2.34387	0.571954	2.8776	2.84576	1.67383	1.67892	2.81519	1.67892	2.29036	1.10315	2.05088	3.08015	3.08015	1.18085	3.7107	1.563	4.73359	1.92095	1.89293	2.14515	2.41138	2.20734	1.22029
00:00:01.824000	1.85089	1.0127	2.19483	0.692969	1.44963	0.531191	1.36173	0.101907	1.85344	1.26365	3.87375	2.9362	0.926082	2.39609	3.25721	1.79994	3.17696	6.01507	3.97056	2.40119	0.566859	2.82538	2.88397	1.76427	1.68402	2.74385	1.68402	2.34259	1.07639	2.01904	3.11964	3.11964	1.22926	3.73999	1.54007	4.79728	1.89802	1.91331	2.13878	2.52093	2.21683	1.204
00:00:01.831000	1.86745	1.02544	2.24196	0.728637	1.46874	0.58724	1.40505	0.107003	1.90312	1.29422	3.80241	3.06613	0.959202	2.37953	3.30434	1.76172	3.25084	5.93737	3.91579	2.4394	0.566859	2.79098	2.89799	2.11967	1.67255	2.69163	1.67255	2.38335	1.05984	1.99101	3.12091	3.12091	1.16302	3.71579	1.5337	4.84059	1.91076	1.95535	2.11075	2.64959	2.23534	1.19361
00:00:01.839000	1.87637	1.06111	2.29291	0.875128	1.51714	0.612717	1.4611	0.145218	1.94388	1.33626	3.71707	3.18587	1.0127	2.34387	3.33746	1.71968	3.32855	5.89788	3.9489	2.4738	0.573228	2.80245	2.94767	2.48144	1.65217	2.6878	1.65217	2.40883	1.05729	1.977	3.09798	3.09798	1.02672	3.66357	1.53243	4.92594	1.93878	1.99738	2.04961	2.75786	2.2604	1.19003
00:00:01.847000	1.88783	1.08786	2.33622	1.00888	1.57192	0.656028	1.51969	0.217827	2.00248	1.37575	3.65337	3.28014	1.05474	2.31202	3.33619	1.69803	3.36803	5.83801	3.98075	2.53367	0.573228	2.8534	2.99225	2.65341	1.62287	2.74385	1.62287	2.42157	1.08913	1.99738	3.12346	3.12346	0.931177	3.63299	1.52351	4.95269	1.95025	2.01904	1.98846	2.83302	2.28419	1.18258
00:00:01.855000	1.89038	1.12607	2.37571	0.96175	1.59103	0.685326	1.58084	0.306995	2.06999	1.42415	3.64828	3.35402	1.07639	2.27763	3.35402	1.70822	3.36166	5.72846	4.0317	2.58972	0.546477	2.91327	3.03429	2.82028	1.61268	2.85722	1.61268	2.45469	1.13627	2.06107	3.14766	3.14766	0.924808	3.64191	1.50313	4.89537	1.91076	2.02541	1.93878	2.86996	2.30492	1.17393
00:00:01.863000	1.89293	1.18722	2.41138	0.847104	1.58848	0.663671	1.62542	0.388521	2.11585	1.46746	3.64828	3.38842	1.07385	2.24196	3.3795	1.74898	3.33237	5.6342	4.17947	2.6101	0.509536	2.97824	3.12473	2.912	1.63816	3.01518	1.63816	2.50564	1.19104	2.14133	3.14511	3.14511	0.979583	3.64064	1.4853	4.81512	1.88528	2.01521	1.9184	2.86232	2.32428	1.17005
00:00:01.871000	1.90312	1.25091	2.46616	0.749018	1.58084	0.645837	1.63561	0.456035	2.1477	1.49422	3.61006	3.37313	1.05856	2.22158	3.38077	1.80885	3.30434	5.63292	4.41895	2.62411	0.495524	3.08524	3.23556	2.93111	1.66491	3.1846	1.66491	2.53876	1.2853	2.24196	3.11836	3.11836	1.13627	3.61134	1.47893	4.7476	1.88911	1.977	1.92605	2.82156	2.34788	1.17115
00:00:01.878000	1.91076	1.27639	2.54386	0.599979	1.57956	0.666219	1.62924	0.501893	2.19992	1.49804	3.54	3.31708	1.03181	2.2254	3.35912	1.88274	3.27632	5.73228	4.67499	2.66233	0.521001	3.19734	3.35912	3.00754	1.67383	3.32472	1.67383	2.56297	1.36301	2.38208	3.12346	3.12346	1.38212	3.5744	1.4853	4.67499	1.87637	1.92987	1.99229	2.76805	2.37759	1.18276
00:00:01.886000	1.91458	1.28785	2.65723	0.389795	1.60631	0.684052	1.61523	0.524822	2.26489	1.51077	3.45465	3.25084	1.03054	2.21139	3.32218	1.97955	3.21135	5.88387	4.83805	2.68526	0.536287	3.26231	3.51453	3.0776	1.69421	3.42153	1.69421	2.57188	1.43817	2.52857	3.11964	3.11964	1.6751	3.53109	1.51077	4.64187	1.90439	1.89547	2.1184	2.68653	2.40663	1.19762
00:00:01.894000	1.91586	1.3146	2.79608	0.17579	1.64071	0.715898	1.57319	0.536287	2.0305	1.52351	3.3744	3.20243	1.08531	2.19738	3.28396	2.10948	3.12728	6.05711	4.85715	2.66233	0.542656	3.2916	3.64701	3.08651	1.72733	3.47631	1.72733	2.55532	1.52606	2.63558	3.08779	3.08779	1.97445	3.48013	1.56173	4.66226	1.97191	1.86872	2.25725	2.63048	2.42444	1.20933
00:00:01.902000	1.90184	1.37065	2.94002	-0.0458583	1.6509	0.803793	1.48912	0.533739	1.42288	1.53753	3.33874	3.17441	1.15537	2.20374	3.26995	2.24833	3.09798	6.27621	4.77945	2.6585	0.556668	3.31198	3.70178	3.11199	1.76045	3.47249	1.76045	2.52348	1.61396	2.68271	3.09034	3.09034	2.21776	3.4279	1.62415	4.69155	2.0547	1.86235	2.38718	2.64704	2.43491	1.23226
00:00:01.910000	1.87891	1.48275	3.05594	-0.196171	1.6458	0.903153	1.42543	0.500619	1.50058	1.57065	3.41899	3.14384	1.20505	2.23941	3.27759	2.37317	3.09288	6.452	4.66353	2.68908	0.588514	3.30052	3.70433	3.14511	1.84452	3.4381	1.84452	2.48526	1.66364	2.69672	3.13747	3.13747	2.42667	3.38969	1.67765	4.79474	2.11712	1.86363	2.45469	2.71837	2.4688	1.24404
00:00:01.918000	1.86872	1.59357	3.1311	-0.286614	1.64453	0.96175	1.40887	0.435653	1.67383	1.62415	3.52344	3.12218	1.22671	2.27508	3.28523	2.51456	3.0534	6.53608	4.53232	2.6929	0.608896	3.29288	3.67248	3.15403	1.96044	3.38842	1.96044	2.4445	1.66364	2.67889	3.16932	3.16932	2.64959	3.38205	1.71586	4.99218	2.18846	1.89547	2.4445	2.79863	2.50119	1.25126
00:00:01.925000	1.87127	1.66746	3.20498	-0.340115	1.65217	0.992322	1.42925	0.370688	1.80376	1.66746	3.62025	3.13237	1.25091	2.33368	3.27122	2.63812	3.02027	6.57174	4.43042	2.67634	0.619086	3.28651	3.60879	3.1311	2.06107	3.33364	2.06107	2.40119	1.64962	2.64067	3.20371	3.20371	2.83302	3.36803	1.74516	5.21892	2.26489	1.9821	2.39227	2.89289	2.52905	1.25938
00:00:01.933000	1.88656	1.67383	3.25721	-0.347758	1.66746	1.02672	1.46364	0.374509	1.87254	1.70822	3.72853	3.17696	1.2853	2.36807	3.24957	2.72984	3.03301	6.57811	4.42023	2.66742	0.638194	3.27377	3.58331	3.1018	2.16808	3.28141	2.16808	2.391	1.64325	2.60118	3.28396	3.28396	2.9362	3.36421	1.76172	5.43293	2.31457	2.10948	2.32221	2.98843	2.56169	1.26825
00:00:01.941000	1.91203	1.58975	3.28523	-0.291709	1.66873	1.05729	1.50568	0.370688	1.95025	1.76554	3.84318	3.23556	1.31206	2.35024	3.25594	2.74385	3.03938	6.54244	4.50812	2.68271	0.663671	3.27122	3.61134	3.11836	2.26871	3.23046	2.26871	2.40246	1.63816	2.55532	3.3795	3.3795	3.01009	3.39351	1.76427	5.61509	2.33495	2.23304	2.31584	3.06104	2.59605	1.2784
00:00:01.949000	1.9235	1.42033	3.326	-0.145218	1.67255	1.09805	1.58466	0.385974	2.04706	1.80758	3.98839	3.29415	1.34645	2.33877	3.28651	2.73494	3.01391	6.49404	4.62149	2.71328	0.675135	3.29033	3.66611	3.13237	2.35278	3.19224	2.35278	2.42157	1.63306	2.52985	3.45465	3.45465	3.04957	3.45083	1.76427	5.70681	2.31457	2.3617	2.36934	3.12855	2.63134	1.28186
00:00:01.957000	1.91713	1.4853	3.39479	0.0840735	1.69548	1.16047	1.69039	0.443296	2.15024	1.84325	4.1489	3.37568	1.40122	2.34769	3.31581	2.74513	3.00499	6.49404	4.72213	2.73621	0.694243	3.30689	3.75273	3.17696	2.40246	3.21135	2.40246	2.46743	1.62797	2.52475	3.53491	3.53491	3.03556	3.5451	1.77955	5.68005	2.28909	2.48271	2.44195	3.2088	2.6814	1.27243
00:00:01.965000	1.88274	1.56682	3.46485	0.371961	1.75917	1.25091	1.80121	0.524822	2.2496	1.88783	4.28138	3.48523	1.45855	2.35661	3.34765	2.7706	3.02282	6.50041	4.79728	2.78462	0.728637	3.31071	3.85591	3.25339	2.42539	3.29925	2.42539	2.53749	1.63688	2.52603	3.61388	3.61388	3.03429	3.66484	1.8114	5.63674	2.30438	2.55787	2.50692	3.2725	2.73952	1.25782
00:00:01.972000	1.69676	1.63306	3.53109	0.689148	1.82796	1.3439	1.8993	0.62673	2.35533	1.91713	4.38583	3.5986	1.51077	2.35406	3.38459	2.82665	3.04575	6.4813	4.85333	2.94767	0.751566	3.34256	3.93235	3.34765	2.45979	3.39606	2.45979	2.59226	1.65472	2.57825	3.6763	3.6763	3.09288	3.78585	1.8458	5.66859	2.35533	2.57825	2.53112	3.30562	2.7985	1.2478
00:00:01.980000	1.81395	1.67765	3.58968	0.973214	1.89293	1.43307	1.99866	0.733732	2.41138	1.93114	4.48264	3.69923	1.54644	2.38081	3.41771	2.88652	3.09034	6.48385	4.93995	3.126	0.746471	3.40243	3.97693	3.31326	2.50437	3.47631	2.50437	2.62666	1.68911	2.74895	3.69541	3.69541	3.16549	3.88776	1.87127	5.77432	2.4203	2.58462	2.54004	3.36039	2.86232	1.24026
00:00:01.988000	1.90057	1.72733	3.63936	1.14136	1.94898	1.49676	2.08782	0.82927	2.37444	1.93878	4.53232	3.76547	1.56428	2.41902	3.433	2.92601	3.14893	6.53225	5.0304	3.22027	0.745197	3.47758	4.00368	3.44956	2.53622	3.51453	2.53622	2.66742	1.73115	2.94257	3.71325	3.71325	3.20371	3.94381	1.88401	5.86476	2.45979	2.59991	2.56042	3.42663	2.91576	1.24241
00:00:01.996000	1.92477	1.74516	3.65337	1.15919	1.98082	1.5044	2.11967	0.891688	2.46106	1.94133	4.53869	3.79222	1.56937	2.43431	3.42918	2.93875	3.17059	6.56155	5.06479	3.27632	0.76303	3.51962	4.00113	3.45593	2.53622	3.51453	2.20884	2.69545	1.76172	3.00244	3.71579	3.71579	3.21263	3.954	1.88783	5.8724	2.48781	2.60118	2.58717	3.43555	2.92716	1.24354

## Sheet: OD1
Time	Force [N]		OD1_IN_konvex				OD1_ST_konvex
2023-10-12 16:24:57	-0.0165599		00:00:00	0.119741	357		00:00:00	0.031846	309
2023-10-12 16:24:57	-0.0140122		00:00:00.008000	0.118467			00:00:00.008000	0.0356675
2023-10-12 16:24:57	-0.0165599		00:00:00.016000	0.128658			00:00:00.016000	0.0458583
2023-10-12 16:24:57	-0.0140122		00:00:00.024000	0.151587			00:00:00.024000	0.056049
2023-10-12 16:24:57	-0.0114646		00:00:00.032000	0.170695			00:00:00.032000	0.0675135
2023-10-12 16:24:57	-0.0127384		00:00:00.040000	0.182159			00:00:00.040000	0.0662397
2023-10-12 16:24:57	-0.0101907		00:00:00.047000	0.184707			00:00:00.047000	0.0738827
2023-10-12 16:24:57	-0.0114646		00:00:00.055000	0.179612			00:00:00.055000	0.0777043
2023-10-12 16:24:57	-0.0127384		00:00:00.063000	0.183433			00:00:00.063000	0.087895
2023-10-12 16:24:57	-0.0101907		00:00:00.071000	0.19235			00:00:00.071000	0.0968119
2023-10-12 16:24:57	-0.0114646		00:00:00.079000	0.188528			00:00:00.079000	0.0993596
2023-10-12 16:24:57	-0.0101907		00:00:00.087000	0.165599			00:00:00.087000	0.0993596
2023-10-12 16:24:57	-0.00764304		00:00:00.094000	0.152861			00:00:00.094000	0.0917165
2023-10-12 16:24:57	-0.0101907		00:00:00.102000	0.145218			00:00:00.102000	0.0840735
2023-10-12 16:24:57	-0.0101907		00:00:00.110000	0.141396			00:00:00.110000	0.0700612
2023-10-12 16:24:57	-0.00891688		00:00:00.118000	0.143944			00:00:00.118000	0.0496798
2023-10-12 16:24:57	-0.00764304		00:00:00.126000	0.137575			00:00:00.126000	0.0433106
2023-10-12 16:24:57	-0.0101907		00:00:00.134000	0.12611			00:00:00.134000	0.0471321
2023-10-12 16:24:57	-0.00891688		00:00:00.141000	0.131206			00:00:00.141000	0.0547751
2023-10-12 16:24:57	-0.0063692		00:00:00.149000	0.137575			00:00:00.149000	0.0675135
2023-10-12 16:24:57	-0.0063692		00:00:00.157000	0.133753			00:00:00.157000	0.0726089
2023-10-12 16:24:57	-0.0063692		00:00:00.165000	0.128658			00:00:00.165000	0.0815258
2023-10-12 16:24:57	-0.00764304		00:00:00.173000	0.121015			00:00:00.173000	0.0840735
2023-10-12 16:24:57	-0.00764304		00:00:00.181000	0.118467			00:00:00.181000	0.0853473
2023-10-12 16:24:57	-0.0063692		00:00:00.188000	0.114646			00:00:00.188000	0.0942642
2023-10-12 16:24:57	-0.00764304		00:00:00.196000	0.115919			00:00:00.196000	0.104455
2023-10-12 16:24:57	-0.00891688		00:00:00.204000	0.122289			00:00:00.204000	0.115919
2023-10-12 16:24:57	-0.00891688		00:00:00.212000	0.128658			00:00:00.212000	0.132479
2023-10-12 16:24:57	-0.00891688		00:00:00.220000	0.141396			00:00:00.220000	0.149039
2023-10-12 16:24:57	-0.00891688		00:00:00.228000	0.147765			00:00:00.228000	0.164325
2023-10-12 16:24:57	-0.0127384		00:00:00.235000	0.152861			00:00:00.235000	0.17579
2023-10-12 16:24:57	-0.0101907		00:00:00.243000	0.157956			00:00:00.243000	0.170695
2023-10-12 16:24:57	-0.00891688		00:00:00.251000	0.163052			00:00:00.251000	0.147765
2023-10-12 16:24:57	-0.0101907		00:00:00.259000	0.173242			00:00:00.259000	0.155409
2023-10-12 16:24:57	-0.00891688		00:00:00.267000	0.179612			00:00:00.267000	0.165599
2023-10-12 16:24:57	-0.00891688		00:00:00.274000	0.185981			00:00:00.274000	0.170695
2023-10-12 16:24:57	-0.00764304		00:00:00.282000	0.198719			00:00:00.282000	0.184707
2023-10-12 16:24:57	-0.00891688		00:00:00.290000	0.212731			00:00:00.290000	0.191076
2023-10-12 16:24:57	-0.0101907		00:00:00.298000	0.230565			00:00:00.298000	0.189802
2023-10-12 16:24:57	-0.0114646		00:00:00.306000	0.236934			00:00:00.306000	0.185981
2023-10-12 16:24:57	-0.0114646		00:00:00.314000	0.240756			00:00:00.314000	0.17579
2023-10-12 16:24:57	-0.0127384		00:00:00.321000	0.253494			00:00:00.321000	0.166873
2023-10-12 16:24:57	-0.0127384		00:00:00.329000	0.26878			00:00:00.329000	0.160504
2023-10-12 16:24:57	-0.0114646		00:00:00.337000	0.281519			00:00:00.337000	0.160504
2023-10-12 16:24:57	-0.0114646		00:00:00.345000	0.299353			00:00:00.345000	0.161778
2023-10-12 16:24:57	-0.0127384		00:00:00.353000	0.313365			00:00:00.353000	0.169421
2023-10-12 16:24:57	-0.0114646		00:00:00.361000	0.327377			00:00:00.361000	0.182159
2023-10-12 16:24:57	-0.0127384		00:00:00.368000	0.331199			00:00:00.368000	0.196171
2023-10-12 16:24:57	-0.0152861		00:00:00.376000	0.33502			00:00:00.376000	0.211457
2023-10-12 16:24:57	-0.0114646		00:00:00.384000	0.340115			00:00:00.384000	0.221648
2023-10-12 16:24:57	-0.0127384		00:00:00.392000	0.356675			00:00:00.392000	0.230565
2023-10-12 16:24:57	-0.0127384		00:00:00.400000	0.375783			00:00:00.400000	0.239482
2023-10-12 16:24:57	-0.0101907		00:00:00.408000	0.397438			00:00:00.408000	0.247125
2023-10-12 16:24:57	-0.0114646		00:00:00.415000	0.422915			00:00:00.415000	0.25859
2023-10-12 16:24:57	-0.0101907		00:00:00.423000	0.448392			00:00:00.423000	0.267506
2023-10-12 16:24:57	-0.0101907		00:00:00.431000	0.467499			00:00:00.431000	0.273876
2023-10-12 16:24:57	-0.0114646		00:00:00.439000	0.475143			00:00:00.439000	0.287888
2023-10-12 16:24:57	-0.0101907		00:00:00.447000	0.468773			00:00:00.447000	0.300626
2023-10-12 16:24:57	-0.0127384		00:00:00.455000	0.453487			00:00:00.455000	0.315912
2023-10-12 16:24:57	-0.0101907		00:00:00.462000	0.436927			00:00:00.462000	0.332472
2023-10-12 16:24:57	-0.00764304		00:00:00.470000	0.41782			00:00:00.470000	0.354128
2023-10-12 16:24:57	-0.00764304		00:00:00.478000	0.391069			00:00:00.478000	0.391069
2023-10-12 16:24:57	-0.0063692		00:00:00.486000	0.373235			00:00:00.486000	0.435653
2023-10-12 16:24:57	-0.00764304		00:00:00.494000	0.361771			00:00:00.494000	0.47769
2023-10-12 16:24:57	-0.00764304		00:00:00.502000	0.375783			00:00:00.502000	0.515905
2023-10-12 16:24:57	-0.0063692		00:00:00.509000	0.412724			00:00:00.509000	0.552847
2023-10-12 16:24:57	-0.00891688		00:00:00.517000	0.468773			00:00:00.517000	0.574502
2023-10-12 16:24:57	-0.00764304		00:00:00.525000	0.537561			00:00:00.525000	0.592336
2023-10-12 16:24:57	-0.00764304		00:00:00.533000	0.601253			00:00:00.533000	0.592336
2023-10-12 16:24:57	-0.00764304		00:00:00.541000	0.644563			00:00:00.541000	0.59361
2023-10-12 16:24:57	-0.0063692		00:00:00.548000	0.645837			00:00:00.548000	0.599979
2023-10-12 16:24:57	-0.00509536		00:00:00.556000	0.599979			00:00:00.556000	0.616539
2023-10-12 16:24:57	-0.00764304		00:00:00.564000	0.538834			00:00:00.564000	0.625456
2023-10-12 16:24:57	-0.00891688		00:00:00.572000	0.476416			00:00:00.572000	0.630551
2023-10-12 16:24:57	-0.00891688		00:00:00.580000	0.425463			00:00:00.580000	0.629277
2023-10-12 16:24:57	-0.00891688		00:00:00.588000	0.393617			00:00:00.588000	0.630551
2023-10-12 16:24:57	-0.00891688		00:00:00.595000	0.371961			00:00:00.595000	0.633099
2023-10-12 16:24:57	-0.00764304		00:00:00.603000	0.359223			00:00:00.603000	0.638194
2023-10-12 16:24:57	-0.00764304		00:00:00.611000	0.355401			00:00:00.611000	0.625456
2023-10-12 16:24:57	-0.00891688		00:00:00.619000	0.35158			00:00:00.619000	0.608896
2023-10-12 16:24:57	-0.00764304		00:00:00.627000	0.352854			00:00:00.627000	0.602526
2023-10-12 16:24:57	-0.00764304		00:00:00.635000	0.363044			00:00:00.635000	0.607622
2023-10-12 16:24:57	-0.00891688		00:00:00.642000	0.380878			00:00:00.642000	0.608896
2023-10-12 16:24:57	-0.0101907		00:00:00.650000	0.399986			00:00:00.650000	0.612717
2023-10-12 16:24:57	-0.0140122		00:00:00.658000	0.406355			00:00:00.658000	0.631825
2023-10-12 16:24:57	-0.0140122		00:00:00.666000	0.398712			00:00:00.666000	0.649659
2023-10-12 16:24:57	-0.0140122		00:00:00.674000	0.387248			00:00:00.674000	0.657302
2023-10-12 16:24:57	-0.0127384		00:00:00.682000	0.382152			00:00:00.682000	0.652206
2023-10-12 16:24:57	-0.0127384		00:00:00.689000	0.380878			00:00:00.689000	0.648385
2023-10-12 16:24:57	-0.0101907		00:00:00.697000	0.396164			00:00:00.697000	0.649659
2023-10-12 16:24:57	-0.00891688		00:00:00.705000	0.430558			00:00:00.705000	0.643289
2023-10-12 16:24:57	-0.0101907		00:00:00.713000	0.475143			00:00:00.713000	0.635646
2023-10-12 16:24:57	-0.0101907		00:00:00.721000	0.519727			00:00:00.721000	0.631825
2023-10-12 16:24:57	-0.00891688		00:00:00.729000	0.56049			00:00:00.729000	0.622908
2023-10-12 16:24:57	-0.00891688		00:00:00.736000	0.594883			00:00:00.736000	0.612717
2023-10-12 16:24:57	-0.00891688		00:00:00.744000	0.622908			00:00:00.744000	0.625456
2023-10-12 16:24:57	-0.0101907		00:00:00.752000	0.640742			00:00:00.752000	0.648385
2023-10-12 16:24:57	-0.00891688		00:00:00.760000	0.644563			00:00:00.760000	0.667492
2023-10-12 16:24:57	-0.0114646		00:00:00.768000	0.62673			00:00:00.768000	0.687874
2023-10-12 16:24:57	-0.0101907		00:00:00.776000	0.61017			00:00:00.776000	0.704434
2023-10-12 16:24:57	-0.00891688		00:00:00.783000	0.591062			00:00:00.783000	0.726089
2023-10-12 16:24:57	-0.00891688		00:00:00.791000	0.564311			00:00:00.791000	0.731184
2023-10-12 16:24:57	-0.00891688		00:00:00.799000	0.547751			00:00:00.799000	0.70316
2023-10-12 16:24:57	-0.00764304		00:00:00.807000	0.531191			00:00:00.807000	0.675135
2023-10-12 16:24:57	-0.00891688		00:00:00.815000	0.51081			00:00:00.815000	0.61017
2023-10-12 16:24:57	-0.00891688		00:00:00.822000	0.501893			00:00:00.822000	0.573228
2023-10-12 16:24:57	-0.0127384		00:00:00.830000	0.514632			00:00:00.830000	0.563037
2023-10-12 16:24:57	-0.0114646		00:00:00.838000	0.54393			00:00:00.838000	0.561764
2023-10-12 16:24:57	-0.0127384		00:00:00.846000	0.57705			00:00:00.846000	0.564311
2023-10-12 16:24:58	-0.0127384		00:00:00.854000	0.617813			00:00:00.854000	0.569407
2023-10-12 16:24:58	-0.00891688		00:00:00.862000	0.657302			00:00:00.862000	0.575776
2023-10-12 16:24:58	-0.00891688		00:00:00.869000	0.685326			00:00:00.869000	0.579597
2023-10-12 16:24:58	-0.00891688		00:00:00.877000	0.708255			00:00:00.877000	0.583419
2023-10-12 16:24:58	-0.00891688		00:00:00.885000	0.718446			00:00:00.885000	0.598705
2023-10-12 16:24:58	-0.00764304		00:00:00.893000	0.717172			00:00:00.893000	0.616539
2023-10-12 16:24:58	-0.00764304		00:00:00.901000	0.712077			00:00:00.901000	0.616539
2023-10-12 16:24:58	-0.0101907		00:00:00.909000	0.699338			00:00:00.909000	0.612717
2023-10-12 16:24:58	-0.0114646		00:00:00.916000	0.685326			00:00:00.916000	0.619086
2023-10-12 16:24:58	-0.0101907		00:00:00.924000	0.668766			00:00:00.924000	0.634373
2023-10-12 16:24:58	-0.0101907		00:00:00.932000	0.657302			00:00:00.932000	0.650932
2023-10-12 16:24:58	-0.00891688		00:00:00.940000	0.645837			00:00:00.940000	0.657302
2023-10-12 16:24:58	-0.00891688		00:00:00.948000	0.648385			00:00:00.948000	0.654754
2023-10-12 16:24:58	-0.00891688		00:00:00.956000	0.664945			00:00:00.956000	0.652206
2023-10-12 16:24:58	-0.0114646		00:00:00.963000	0.6866			00:00:00.963000	0.649659
2023-10-12 16:24:58	-0.0114646		00:00:00.971000	0.717172			00:00:00.971000	0.650932
2023-10-12 16:24:58	-0.0114646		00:00:00.979000	0.759209			00:00:00.979000	0.657302
2023-10-12 16:24:58	-0.0127384		00:00:00.987000	0.805067			00:00:00.987000	0.663671
2023-10-12 16:24:58	-0.0140122		00:00:00.995000	0.827996			00:00:00.995000	0.666219
2023-10-12 16:24:58	-0.0114646		00:00:01.003000	0.838187			00:00:01.003000	0.667492
2023-10-12 16:24:58	-0.0114646		00:00:01.010000	0.824175			00:00:01.010000	0.681505
2023-10-12 16:24:58	-0.0127384		00:00:01.018000	0.801246			00:00:01.018000	0.708255
2023-10-12 16:24:58	-0.0114646		00:00:01.026000	0.773221			00:00:01.026000	0.733732
2023-10-12 16:24:58	-0.0127384		00:00:01.034000	0.757935			00:00:01.034000	0.747744
2023-10-12 16:24:58	-0.0114646		00:00:01.042000	0.75284			00:00:01.042000	0.75284
2023-10-12 16:24:58	-0.0101907		00:00:01.050000	0.764304			00:00:01.050000	0.766852
2023-10-12 16:24:58	-0.0101907		00:00:01.057000	0.783412			00:00:01.057000	0.78596
2023-10-12 16:24:58	-0.00764304		00:00:01.065000	0.81271			00:00:01.065000	0.791055
2023-10-12 16:24:58	-0.00891688		00:00:01.073000	0.850925			00:00:01.073000	0.754113
2023-10-12 16:24:58	-0.0063692		00:00:01.081000	0.882771			00:00:01.081000	0.685326
2023-10-12 16:24:58	-0.00509536		00:00:01.089000	0.886593			00:00:01.089000	0.611443
2023-10-12 16:24:58	-0.00764304		00:00:01.097000	0.881498			00:00:01.097000	0.566859
2023-10-12 16:24:58	-0.0101907		00:00:01.104000	0.868759			00:00:01.104000	0.565585
2023-10-12 16:24:58	-0.0152861		00:00:01.112000	0.847104			00:00:01.112000	0.61017
2023-10-12 16:24:58	-0.0165599		00:00:01.120000	0.826722			00:00:01.120000	0.657302
2023-10-12 16:24:58	-0.0152861		00:00:01.128000	0.811436			00:00:01.128000	0.672588
2023-10-12 16:24:58	-0.0140122		00:00:01.136000	0.806341			00:00:01.136000	0.667492
2023-10-12 16:24:58	-0.0101907		00:00:01.143000	0.819079			00:00:01.143000	0.650932
2023-10-12 16:24:58	-0.00764304		00:00:01.151000	0.853473			00:00:01.151000	0.62673
2023-10-12 16:24:58	-0.00891688		00:00:01.159000	0.898057			00:00:01.159000	0.585967
2023-10-12 16:24:58	-0.0101907		00:00:01.167000	0.934999			00:00:01.167000	0.532465
2023-10-12 16:24:58	-0.00891688		00:00:01.175000	0.940094			00:00:01.175000	0.490428
2023-10-12 16:24:58	-0.0114646		00:00:01.183000	0.924808			00:00:01.183000	0.463678
2023-10-12 16:24:58	-0.0114646		00:00:01.190000	0.926082			00:00:01.190000	0.450939
2023-10-12 16:24:58	-0.0101907		00:00:01.198000	0.903153			00:00:01.198000	0.457309
2023-10-12 16:24:58	-0.0127384		00:00:01.206000	0.86239			00:00:01.206000	0.466226
2023-10-12 16:24:58	-0.0101907		00:00:01.214000	0.808889			00:00:01.214000	0.457309
2023-10-12 16:24:58	-0.00891688		00:00:01.222000	0.747744			00:00:01.222000	0.443296
2023-10-12 16:24:58	-0.0101907		00:00:01.230000	0.687874			00:00:01.230000	0.416546
2023-10-12 16:24:58	-0.0101907		00:00:01.237000	0.657302			00:00:01.237000	0.385974
2023-10-12 16:24:58	-0.0114646		00:00:01.245000	0.645837			00:00:01.245000	0.36814
2023-10-12 16:24:58	-0.0114646		00:00:01.253000	0.659849			00:00:01.253000	0.359223
2023-10-12 16:24:58	-0.0114646		00:00:01.261000	0.700612			00:00:01.261000	0.350306
2023-10-12 16:24:58	-0.0101907		00:00:01.269000	0.757935			00:00:01.269000	0.345211
2023-10-12 16:24:58	-0.0114646		00:00:01.277000	0.831818			00:00:01.277000	0.347758
2023-10-12 16:24:58	-0.00764304		00:00:01.284000	0.909522			00:00:01.284000	0.35158
2023-10-12 16:24:58	-0.0063692		00:00:01.292000	0.970666			00:00:01.292000	0.350306
2023-10-12 16:24:58	-0.00764304		00:00:01.300000	0.998691			00:00:01.300000	0.35158
2023-10-12 16:24:58	-0.0063692		00:00:01.308000	0.999965			00:00:01.308000	0.360497
2023-10-12 16:24:58	-0.00891688		00:00:01.316000	0.987226			00:00:01.316000	0.36814
2023-10-12 16:24:58	-0.0101907		00:00:01.324000	0.951559			00:00:01.324000	0.378331
2023-10-12 16:24:58	-0.00891688		00:00:01.331000	0.905701			00:00:01.331000	0.382152
2023-10-12 16:24:58	-0.0101907		00:00:01.339000	0.850925			00:00:01.339000	0.393617
2023-10-12 16:24:58	-0.00891688		00:00:01.347000	0.81271			00:00:01.347000	0.407629
2023-10-12 16:24:58	-0.0114646		00:00:01.355000	0.806341			00:00:01.355000	0.421641
2023-10-12 16:24:58	-0.0114646		00:00:01.363000	0.817805			00:00:01.363000	0.42801
2023-10-12 16:24:58	-0.00891688		00:00:01.371000	0.866211			00:00:01.371000	0.430558
2023-10-12 16:24:58	-0.00764304		00:00:01.378000	0.940094			00:00:01.378000	0.424189
2023-10-12 16:24:58	-0.00764304		00:00:01.386000	1.03691			00:00:01.386000	0.41145
2023-10-12 16:24:58	-0.0101907		00:00:01.394000	1.12607			00:00:01.394000	0.40126
2023-10-12 16:24:58	-0.00891688		00:00:01.402000	1.19232			00:00:01.402000	0.391069
2023-10-12 16:24:58	-0.0114646		00:00:01.410000	1.22289			00:00:01.410000	0.387248
2023-10-12 16:24:58	-0.0101907		00:00:01.417000	1.20887			00:00:01.417000	0.392343
2023-10-12 16:24:58	-0.00891688		00:00:01.425000	1.17321			00:00:01.425000	0.415272
2023-10-12 16:24:58	-0.0101907		00:00:01.433000	1.13754			00:00:01.433000	0.440749
2023-10-12 16:24:58	-0.00891688		00:00:01.441000	1.10187			00:00:01.441000	0.462404
2023-10-12 16:24:58	-0.0114646		00:00:01.449000	1.07767			00:00:01.449000	0.478964
2023-10-12 16:24:58	-0.0101907		00:00:01.457000	1.09295			00:00:01.457000	0.505715
2023-10-12 16:24:58	-0.0114646		00:00:01.464000	1.14136			00:00:01.464000	0.524822
2023-10-12 16:24:58	-0.0127384		00:00:01.472000	1.18722			00:00:01.472000	0.526096
2023-10-12 16:24:58	-0.0114646		00:00:01.480000	1.21652			00:00:01.480000	0.523548
2023-10-12 16:24:58	-0.0114646		00:00:01.488000	1.23817			00:00:01.488000	0.508262
2023-10-12 16:24:58	-0.0101907		00:00:01.496000	1.26492			00:00:01.496000	0.487881
2023-10-12 16:24:58	-0.0127384		00:00:01.504000	1.28021			00:00:01.504000	0.49425
2023-10-12 16:24:58	-0.0101907		00:00:01.511000	1.29422			00:00:01.511000	0.495524
2023-10-12 16:24:58	-0.0114646		00:00:01.519000	1.32097			00:00:01.519000	0.503167
2023-10-12 16:24:58	-0.0114646		00:00:01.527000	1.36556			00:00:01.527000	0.519727
2023-10-12 16:24:58	-0.0114646		00:00:01.535000	1.44199			00:00:01.535000	0.540108
2023-10-12 16:24:58	-0.0140122		00:00:01.543000	1.52351			00:00:01.543000	0.540108
2023-10-12 16:24:58	-0.0127384		00:00:01.551000	1.58338			00:00:01.551000	0.501893
2023-10-12 16:24:58	-0.0127384		00:00:01.558000	1.58593			00:00:01.558000	0.509536
2023-10-12 16:24:58	-0.0114646		00:00:01.566000	1.54135			00:00:01.566000	0.526096
2023-10-12 16:24:58	-0.0114646		00:00:01.574000	1.47001			00:00:01.574000	0.551573
2023-10-12 16:24:58	-0.00891688		00:00:01.582000	1.38594			00:00:01.582000	0.573228
2023-10-12 16:24:58	-0.00764304		00:00:01.590000	1.32352			00:00:01.590000	0.601253
2023-10-12 16:24:58	-0.00891688		00:00:01.598000	1.29932			00:00:01.598000	0.62673
2023-10-12 16:24:58	-0.0114646		00:00:01.605000	1.29167			00:00:01.605000	0.645837
2023-10-12 16:24:58	-0.0101907		00:00:01.613000	1.30187			00:00:01.613000	0.654754
2023-10-12 16:24:58	-0.0114646		00:00:01.621000	1.32607			00:00:01.621000	0.654754
2023-10-12 16:24:58	-0.0101907		00:00:01.629000	1.36938			00:00:01.629000	0.648385
2023-10-12 16:24:58	-0.0101907		00:00:01.637000	1.42797			00:00:01.637000	0.62673
2023-10-12 16:24:58	-0.00891688		00:00:01.645000	1.49039			00:00:01.645000	0.594883
2023-10-12 16:24:58	-0.00764304		00:00:01.652000	1.56173			00:00:01.652000	0.575776
2023-10-12 16:24:58	-0.00891688		00:00:01.660000	1.63306			00:00:01.660000	0.57705
2023-10-12 16:24:58	-0.0063692		00:00:01.668000	1.69421			00:00:01.668000	0.582145
2023-10-12 16:24:58	-0.00891688		00:00:01.676000	1.74389			00:00:01.676000	0.588514
2023-10-12 16:24:58	-0.0127384		00:00:01.684000	1.77446			00:00:01.684000	0.625456
2023-10-12 16:24:58	-0.0127384		00:00:01.691000	1.77319			00:00:01.691000	0.6866
2023-10-12 16:24:58	-0.0140122		00:00:01.699000	1.74643			00:00:01.699000	0.728637
2023-10-12 16:24:58	-0.0114646		00:00:01.707000	1.70567			00:00:01.707000	0.742649
2023-10-12 16:24:58	-0.0114646		00:00:01.715000	1.65599			00:00:01.715000	0.750292
2023-10-12 16:24:58	-0.00764304		00:00:01.723000	1.60759			00:00:01.723000	0.75284
2023-10-12 16:24:58	-0.00764304		00:00:01.731000	1.58084			00:00:01.731000	0.750292
2023-10-12 16:24:58	-0.0063692		00:00:01.738000	1.59357			00:00:01.738000	0.743923
2023-10-12 16:24:58	-0.00764304		00:00:01.746000	1.63943			00:00:01.746000	0.749018
2023-10-12 16:24:58	-0.00891688		00:00:01.754000	1.68402			00:00:01.754000	0.780864
2023-10-12 16:24:58	-0.0101907		00:00:01.762000	1.73879			00:00:01.762000	0.819079
2023-10-12 16:24:58	-0.0101907		00:00:01.770000	1.78975			00:00:01.770000	0.876402
2023-10-12 16:24:58	-0.0101907		00:00:01.778000	1.82669			00:00:01.778000	0.942642
2023-10-12 16:24:58	-0.0114646		00:00:01.785000	1.84325			00:00:01.785000	0.9885
2023-10-12 16:24:58	-0.00764304		00:00:01.793000	1.84452			00:00:01.793000	1.00633
2023-10-12 16:24:58	-0.0063692		00:00:01.801000	1.83688			00:00:01.801000	1.0127
2023-10-12 16:24:58	-0.0063692		00:00:01.809000	1.83178			00:00:01.809000	1.02544
2023-10-12 16:24:58	-0.0063692		00:00:01.817000	1.83306			00:00:01.817000	1.06111
2023-10-12 16:24:58	-0.00764304		00:00:01.825000	1.85089			00:00:01.825000	1.08786
2023-10-12 16:24:58	-0.00891688		00:00:01.832000	1.86745			00:00:01.832000	1.12607
2023-10-12 16:24:58	-0.0114646		00:00:01.840000	1.87637			00:00:01.840000	1.18722
2023-10-12 16:24:58	-0.0101907		00:00:01.848000	1.88783			00:00:01.848000	1.25091
2023-10-12 16:24:59	-0.0101907		00:00:01.856000	1.89038			00:00:01.856000	1.27639
2023-10-12 16:24:59	-0.00891688		00:00:01.864000	1.89293			00:00:01.864000	1.28785
2023-10-12 16:24:59	-0.00764304		00:00:01.872000	1.90312			00:00:01.872000	1.3146
2023-10-12 16:24:59	-0.00764304		00:00:01.879000	1.91076			00:00:01.879000	1.37065
2023-10-12 16:24:59	-0.0063692		00:00:01.887000	1.91458			00:00:01.887000	1.48275
2023-10-12 16:24:59	-0.00509536		00:00:01.895000	1.91586			00:00:01.895000	1.59357
2023-10-12 16:24:59	-0.00891688		00:00:01.903000	1.90184			00:00:01.903000	1.66746
2023-10-12 16:24:59	-0.0114646		00:00:01.911000	1.87891			00:00:01.911000	1.67383
2023-10-12 16:24:59	-0.0101907		00:00:01.919000	1.86872			00:00:01.919000	1.58975
2023-10-12 16:24:59	-0.0127384		00:00:01.926000	1.87127			00:00:01.926000	1.42033
2023-10-12 16:24:59	-0.0114646		00:00:01.934000	1.88656			00:00:01.934000	1.4853
2023-10-12 16:24:59	-0.00891688		00:00:01.942000	1.91203			00:00:01.942000	1.56682
2023-10-12 16:24:59	-0.00891688		00:00:01.950000	1.9235			00:00:01.950000	1.63306
2023-10-12 16:24:59	-0.0063692		00:00:01.958000	1.91713			00:00:01.958000	1.67765
2023-10-12 16:24:59	-0.0063692		00:00:01.965000	1.88274			00:00:01.965000	1.72733
2023-10-12 16:24:59	-0.0063692		00:00:01.973000	1.69676			00:00:01.973000	1.74516
2023-10-12 16:24:59	-0.00764304		00:00:01.981000	1.81395			00:00:01.981000	1.70567
2023-10-12 16:24:59	-0.0101907		00:00:01.989000	1.90057			00:00:01.989000	1.66364
2023-10-12 16:24:59	-0.0101907		00:00:01.997000	1.92477			00:00:01.997000	1.59994
2023-10-12 16:24:59	-0.0114646
2023-10-12 16:24:59	-0.0127384
2023-10-12 16:24:59	-0.0101907
2023-10-12 16:24:59	-0.00764304
2023-10-12 16:24:59	-0.00891688
2023-10-12 16:24:59	-0.00891688
2023-10-12 16:24:59	-0.00891688
2023-10-12 16:24:59	-0.0101907
2023-10-12 16:24:59	-0.0114646
2023-10-12 16:24:59	-0.00891688
2023-10-12 16:24:59	-0.0114646
2023-10-12 16:24:59	-0.00891688
2023-10-12 16:24:59	-0.00891688
2023-10-12 16:24:59	-0.0101907
2023-10-12 16:24:59	-0.00891688
2023-10-12 16:24:59	-0.0114646
2023-10-12 16:24:59	-0.0114646
2023-10-12 16:24:59	-0.0127384
2023-10-12 16:24:59	-0.0140122
2023-10-12 16:24:59	-0.0127384
2023-10-12 16:24:59	-0.0101907
2023-10-12 16:24:59	-0.0114646
2023-10-12 16:24:59	-0.00891688
2023-10-12 16:24:59	-0.0114646
2023-10-12 16:24:59	-0.0101907
2023-10-12 16:24:59	-0.00891688
2023-10-12 16:24:59	-0.0101907
2023-10-12 16:24:59	-0.00891688
2023-10-12 16:24:59	-0.00891688
2023-10-12 16:24:59	-0.00764304
2023-10-12 16:24:59	-0.0063692
2023-10-12 16:24:59	-0.00764304
2023-10-12 16:24:59	-0.00764304
2023-10-12 16:24:59	-0.00764304
2023-10-12 16:24:59	-0.0063692
2023-10-12 16:24:59	-0.00509536
2023-10-12 16:24:59	-0.00509536
2023-10-12 16:24:59	-0.00509536
2023-10-12 16:24:59	-0.0063692
2023-10-12 16:24:59	-0.0063692
2023-10-12 16:24:59	-0.00509536
2023-10-12 16:24:59	-0.00382152
2023-10-12 16:24:59	-0.0063692
2023-10-12 16:24:59	-0.00764304
2023-10-12 16:24:59	-0.0063692
2023-10-12 16:24:59	-0.0063692
2023-10-12 16:24:59	-0.0063692
2023-10-12 16:24:59	-0.00891688
2023-10-12 16:24:59	-0.00509536
2023-10-12 16:24:59	-0.00891688
2023-10-12 16:24:59	-0.00509536
2023-10-12 16:24:59	-0.00764304
2023-10-12 16:24:59	-0.0063692
2023-10-12 16:24:59	-0.00891688
2023-10-12 16:24:59	-0.0101907
2023-10-12 16:24:59	-0.0114646
2023-10-12 16:24:59	-0.0101907
2023-10-12 16:24:59	-0.0101907
2023-10-12 16:24:59	-0.00764304
2023-10-12 16:24:59	-0.00764304
2023-10-12 16:24:59	-0.0063692
2023-10-12 16:24:59	-0.00509536
2023-10-12 16:24:59	-0.00509536
2023-10-12 16:24:59	-0.0063692
2023-10-12 16:24:59	-0.00764304
2023-10-12 16:24:59	-0.00891688
2023-10-12 16:24:59	-0.00764304
2023-10-12 16:24:59	-0.00764304
2023-10-12 16:24:59	-0.00764304
2023-10-12 16:24:59	-0.00509536
2023-10-12 16:24:59	-0.00254768
2023-10-12 16:24:59	-0.00254768
2023-10-12 16:24:59	-0.00382152
2023-10-12 16:24:59	0.00382152
2023-10-12 16:24:59	0.00891688
2023-10-12 16:24:59	0.0152861
2023-10-12 16:24:59	0.0165599
2023-10-12 16:24:59	0.0203814
2023-10-12 16:24:59	0.0229291
2023-10-12 16:24:59	0.0229291
2023-10-12 16:24:59	0.0216553
2023-10-12 16:24:59	0.0254768
2023-10-12 16:24:59	0.0254768
2023-10-12 16:24:59	0.0305722
2023-10-12 16:24:59	0.0356675
2023-10-12 16:24:59	0.0382152
2023-10-12 16:24:59	0.0433106
2023-10-12 16:24:59	0.0382152
2023-10-12 16:24:59	0.0382152
2023-10-12 16:24:59	0.039489
2023-10-12 16:24:59	0.0458583
2023-10-12 16:24:59	0.031846
2023-10-12 16:24:59	0.0063692
2023-10-12 16:24:59	-0.0305722
2023-10-12 16:24:59	-0.0445844
2023-10-12 16:24:59	-0.0433106
2023-10-12 16:24:59	-0.0280245
2023-10-12 16:24:59	-0.00764304
2023-10-12 16:24:59	0.0165599
2023-10-12 16:24:59	0.031846
2023-10-12 16:24:59	0.0433106
2023-10-12 16:24:59	0.0496798
2023-10-12 16:24:59	0.0458583
2023-10-12 16:24:59	0.0191076
2023-10-12 16:24:59	-0.0331198
2023-10-12 16:24:59	-0.0840735
2023-10-12 16:24:59	-0.110824
2023-10-12 16:24:59	-0.107003
2023-10-12 16:24:59	-0.0802519
2023-10-12 16:25:00	-0.0471321
2023-10-12 16:25:00	-0.0165599
2023-10-12 16:25:00	0.0114646
2023-10-12 16:25:00	0.0191076
2023-10-12 16:25:00	0.0191076
2023-10-12 16:25:00	0.0140122
2023-10-12 16:25:00	0.0063692
2023-10-12 16:25:00	-0.0140122
2023-10-12 16:25:00	-0.0369414
2023-10-12 16:25:00	-0.0484059
2023-10-12 16:25:00	-0.0445844
2023-10-12 16:25:00	-0.0267507
2023-10-12 16:25:00	-0.00509536
2023-10-12 16:25:00	0.0127384
2023-10-12 16:25:00	0.0191076
2023-10-12 16:25:00	0.0191076
2023-10-12 16:25:00	0.0165599
2023-10-12 16:25:00	0.0101907
2023-10-12 16:25:00	0.00509536
2023-10-12 16:25:00	0
2023-10-12 16:25:00	0.00509536
2023-10-12 16:25:00	0.0114646
2023-10-12 16:25:00	0.00891688
2023-10-12 16:25:00	0
2023-10-12 16:25:00	-0.00891688
2023-10-12 16:25:00	-0.0127384
2023-10-12 16:25:00	-0.0127384
2023-10-12 16:25:00	-0.0063692
2023-10-12 16:25:00	0.00127384
2023-10-12 16:25:00	0.0101907
2023-10-12 16:25:00	0.0114646
2023-10-12 16:25:00	0.0101907
2023-10-12 16:25:00	0.00254768
2023-10-12 16:25:00	0
2023-10-12 16:25:00	-0.00382152
2023-10-12 16:25:00	-0.00254768
2023-10-12 16:25:00	-0.00127384
2023-10-12 16:25:00	0.00127384
2023-10-12 16:25:00	0
2023-10-12 16:25:00	-0.00254768
2023-10-12 16:25:00	-0.00254768
2023-10-12 16:25:00	-0.00254768
2023-10-12 16:25:00	-0.00382152
2023-10-12 16:25:00	-0.00254768
2023-10-12 16:25:00	-0.00382152
2023-10-12 16:25:00	-0.0063692
2023-10-12 16:25:00	-0.00891688
2023-10-12 16:25:00	-0.0140122
2023-10-12 16:25:00	-0.0127384
2023-10-12 16:25:00	-0.0101907
2023-10-12 16:25:00	-0.0114646
2023-10-12 16:25:00	-0.0152861
2023-10-12 16:25:00	-0.0114646
2023-10-12 16:25:00	-0.0063692
2023-10-12 16:25:00	-0.00254768
2023-10-12 16:25:00	0.00764304
2023-10-12 16:25:00	0.0114646
2023-10-12 16:25:00	0.0114646
2023-10-12 16:25:00	0.00764304
2023-10-12 16:25:00	0.00382152
2023-10-12 16:25:00	-0.00509536
2023-10-12 16:25:00	-0.00764304
2023-10-12 16:25:00	-0.00254768
2023-10-12 16:25:00	0.00127384
2023-10-12 16:25:00	0.00254768
2023-10-12 16:25:00	0.00509536
2023-10-12 16:25:00	0.00764304
2023-10-12 16:25:00	0.0063692
2023-10-12 16:25:00	0.00891688
2023-10-12 16:25:00	0.00764304
2023-10-12 16:25:00	0.00764304
2023-10-12 16:25:00	0.00764304
2023-10-12 16:25:00	0.00764304
2023-10-12 16:25:00	0.0114646
2023-10-12 16:25:00	0.0127384
2023-10-12 16:25:00	0.0127384
2023-10-12 16:25:00	0.0114646
2023-10-12 16:25:00	0.00891688
2023-10-12 16:25:00	0.00764304
2023-10-12 16:25:00	0.0114646
2023-10-12 16:25:00	0.0114646
2023-10-12 16:25:00	0.0101907
2023-10-12 16:25:00	0.0101907
2023-10-12 16:25:00	0.0114646
2023-10-12 16:25:00	0.0140122
2023-10-12 16:25:00	0.0127384
2023-10-12 16:25:00	0.00764304
2023-10-12 16:25:00	0.00254768
2023-10-12 16:25:00	-0.00509536
2023-10-12 16:25:00	-0.00382152
2023-10-12 16:25:00	-0.00254768
2023-10-12 16:25:00	-0.00127384
2023-10-12 16:25:00	0
2023-10-12 16:25:00	0.00509536
2023-10-12 16:25:00	0.00764304
2023-10-12 16:25:00	0.0101907
2023-10-12 16:25:00	0.0140122
2023-10-12 16:25:00	0.0127384
2023-10-12 16:25:00	0.0140122
2023-10-12 16:25:00	0.00891688
2023-10-12 16:25:00	0.00127384
2023-10-12 16:25:00	-0.00254768
2023-10-12 16:25:00	-0.00382152
2023-10-12 16:25:00	0.00254768
2023-10-12 16:25:00	0.00382152
2023-10-12 16:25:00	0.0063692
2023-10-12 16:25:00	0.00891688
2023-10-12 16:25:00	0.0127384
2023-10-12 16:25:00	0.0101907
2023-10-12 16:25:00	0.0127384
2023-10-12 16:25:00	0.0127384
2023-10-12 16:25:00	0.0114646
2023-10-12 16:25:00	0.0114646
2023-10-12 16:25:00	0.00764304
2023-10-12 16:25:00	0.00509536
2023-10-12 16:25:00	0.0063692
2023-10-12 16:25:00	0.00764304
2023-10-12 16:25:00	0.00509536
2023-10-12 16:25:00	0
2023-10-12 16:25:00	0
2023-10-12 16:25:00	0
2023-10-12 16:25:00	0.00254768
2023-10-12 16:25:00	0.00509536
2023-10-12 16:25:00	0.00764304
2023-10-12 16:25:00	0.0101907
2023-10-12 16:25:00	0.00764304
2023-10-12 16:25:00	0.00509536
2023-10-12 16:25:00	0.00127384
2023-10-12 16:25:01	0
2023-10-12 16:25:01	0.00127384
2023-10-12 16:25:01	0.0063692
2023-10-12 16:25:01	0.0101907
2023-10-12 16:25:01	0.0127384
2023-10-12 16:25:01	0.0063692
2023-10-12 16:25:01	0
2023-10-12 16:25:01	-0.00509536
2023-10-12 16:25:01	-0.00509536
2023-10-12 16:25:01	-0.00254768
2023-10-12 16:25:01	0.0063692
2023-10-12 16:25:01	0.00382152
2023-10-12 16:25:01	0.00254768
2023-10-12 16:25:01	0.00382152
2023-10-12 16:25:01	-0.00764304
2023-10-12 16:25:01	-0.0101907
2023-10-12 16:25:01	-0.0114646
2023-10-12 16:25:01	-0.0101907
2023-10-12 16:25:01	-0.0127384
2023-10-12 16:25:01	-0.00509536
2023-10-12 16:25:01	-0.00254768
2023-10-12 16:25:01	-0.00127384
2023-10-12 16:25:01	-0.00127384
2023-10-12 16:25:01	-0.00254768
2023-10-12 16:25:01	-0.00891688
2023-10-12 16:25:01	-0.0254768
2023-10-12 16:25:01	-0.0178338
2023-10-12 16:25:01	-0.00764304
2023-10-12 16:25:01	0.00891688
2023-10-12 16:25:01	0.0140122
2023-10-12 16:25:01	0.0178338
2023-10-12 16:25:01	0.0229291
2023-10-12 16:25:01	0.0280245
2023-10-12 16:25:01	0.0267507
2023-10-12 16:25:01	0.0203814
2023-10-12 16:25:01	0.0114646
2023-10-12 16:25:01	-0.00509536
2023-10-12 16:25:01	-0.00254768
2023-10-12 16:25:01	0.0101907
2023-10-12 16:25:01	0.0203814
2023-10-12 16:25:01	0.0216553
2023-10-12 16:25:01	0.0203814
2023-10-12 16:25:01	0.0203814
2023-10-12 16:25:01	0.024203
2023-10-12 16:25:01	0.0280245
2023-10-12 16:25:01	0.024203
2023-10-12 16:25:01	0.0216553
2023-10-12 16:25:01	0.0203814
2023-10-12 16:25:01	0.00891688
2023-10-12 16:25:01	-0.0127384
2023-10-12 16:25:01	-0.0216553
2023-10-12 16:25:01	-0.0127384
2023-10-12 16:25:01	0.0178338
2023-10-12 16:25:01	0.0433106
2023-10-12 16:25:01	0.0522275
2023-10-12 16:25:01	0.0356675
2023-10-12 16:25:01	0.0178338
2023-10-12 16:25:01	0.0216553
2023-10-12 16:25:01	0.031846
2023-10-12 16:25:01	0.039489
2023-10-12 16:25:01	0.031846
2023-10-12 16:25:01	0.0191076
2023-10-12 16:25:01	0.00509536
2023-10-12 16:25:01	-0.00254768
2023-10-12 16:25:01	-0.0063692
2023-10-12 16:25:01	-0.0063692
2023-10-12 16:25:01	-0.00509536
2023-10-12 16:25:01	-0.00127384
2023-10-12 16:25:01	0.00382152
2023-10-12 16:25:01	0.0127384
2023-10-12 16:25:01	-0.0127384
2023-10-12 16:25:01	0.00509536
2023-10-12 16:25:01	0.0675135
2023-10-12 16:25:01	0.14267
2023-10-12 16:25:01	0.215279
2023-10-12 16:25:01	0.3019
2023-10-12 16:25:01	0.380878
2023-10-12 16:25:01	0.433106
2023-10-12 16:25:01	0.475143
2023-10-12 16:25:01	0.512084
2023-10-12 16:25:01	0.512084
2023-10-12 16:25:01	0.495524
2023-10-12 16:25:01	0.495524
2023-10-12 16:25:01	0.518453
2023-10-12 16:25:01	0.545204
2023-10-12 16:25:01	0.566859
2023-10-12 16:25:01	0.57705
2023-10-12 16:25:01	0.551573
2023-10-12 16:25:01	0.515905
2023-10-12 16:25:01	0.492976
2023-10-12 16:25:01	0.463678
2023-10-12 16:25:01	0.415272
2023-10-12 16:25:01	0.360497
2023-10-12 16:25:01	0.33502
2023-10-12 16:25:01	0.342663
2023-10-12 16:25:01	0.370688
2023-10-12 16:25:01	0.388521
2023-10-12 16:25:01	0.463678
2023-10-12 16:25:01	0.664945
2023-10-12 16:25:01	0.816532
2023-10-12 16:25:01	0.793602
2023-10-12 16:25:01	0.75284
2023-10-12 16:25:01	0.853473
2023-10-12 16:25:01	0.792329
2023-10-12 16:25:01	0.594883
2023-10-12 16:25:01	0.499345
2023-10-12 16:25:01	0.439475
2023-10-12 16:25:01	0.379604
2023-10-12 16:25:01	0.323555
2023-10-12 16:25:01	0.259863
2023-10-12 16:25:01	0.226744
2023-10-12 16:25:01	0.187254
2023-10-12 16:25:01	0.141396
2023-10-12 16:25:01	0.0968119
2023-10-12 16:25:01	0.0573228
2023-10-12 16:25:01	0.0165599
2023-10-12 16:25:01	-0.0305722
2023-10-12 16:25:01	-0.0764304
2023-10-12 16:25:01	-0.119741
2023-10-12 16:25:01	-0.164325
2023-10-12 16:25:01	-0.184707
2023-10-12 16:25:01	-0.189802
2023-10-12 16:25:01	-0.212731
2023-10-12 16:25:01	-0.221648
2023-10-12 16:25:01	-0.233113
2023-10-12 16:25:01	-0.249673
2023-10-12 16:25:01	-0.266233
2023-10-12 16:25:02	-0.271328
2023-10-12 16:25:02	-0.256042
2023-10-12 16:25:02	-0.230565
2023-10-12 16:25:02	-0.202541
2023-10-12 16:25:02	-0.160504
2023-10-12 16:25:02	-0.100633
2023-10-12 16:25:02	-0.0203814
2023-10-12 16:25:02	0.0764304
2023-10-12 16:25:02	0.15923
2023-10-12 16:25:02	0.201267
2023-10-12 16:25:02	0.206362
2023-10-12 16:25:02	0.196171
2023-10-12 16:25:02	0.169421
2023-10-12 16:25:02	0.135027
2023-10-12 16:25:02	0.115919
2023-10-12 16:25:02	0.122289
2023-10-12 16:25:02	0.121015
2023-10-12 16:25:02	0.117193
2023-10-12 16:25:02	0.117193
2023-10-12 16:25:02	0.108276
2023-10-12 16:25:02	0.0853473
2023-10-12 16:25:02	0.0726089
2023-10-12 16:25:02	0.0662397
2023-10-12 16:25:02	0.0522275
2023-10-12 16:25:02	0.0509536
2023-10-12 16:25:02	0.0585967
2023-10-12 16:25:02	0.0662397
2023-10-12 16:25:02	0.0802519
2023-10-12 16:25:02	0.0840735
2023-10-12 16:25:02	0.0789781
2023-10-12 16:25:02	0.0598705
2023-10-12 16:25:02	0.0445844
2023-10-12 16:25:02	0.0445844
2023-10-12 16:25:02	0.0573228
2023-10-12 16:25:02	0.0471321
2023-10-12 16:25:02	0.0573228
2023-10-12 16:25:02	0.0827996
2023-10-12 16:25:02	0.0840735
2023-10-12 16:25:02	0.0726089
2023-10-12 16:25:02	0.0547751
2023-10-12 16:25:02	0.0458583
2023-10-12 16:25:02	0.0471321
2023-10-12 16:25:02	0.039489
2023-10-12 16:25:02	0.0280245
2023-10-12 16:25:02	0.0382152
2023-10-12 16:25:02	0.0535013
2023-10-12 16:25:02	0.0509536
2023-10-12 16:25:02	0.0585967
2023-10-12 16:25:02	0.0815258
2023-10-12 16:25:02	0.10955
2023-10-12 16:25:02	0.129932
2023-10-12 16:25:02	0.131206
2023-10-12 16:25:02	0.117193
2023-10-12 16:25:02	0.0917165
2023-10-12 16:25:02	0.0649659
2023-10-12 16:25:02	0.0496798
2023-10-12 16:25:02	0.039489
2023-10-12 16:25:02	0.0305722
2023-10-12 16:25:02	0.0331198
2023-10-12 16:25:02	0.0484059
2023-10-12 16:25:02	0.0547751
2023-10-12 16:25:02	0.0585967
2023-10-12 16:25:02	0.0649659
2023-10-12 16:25:02	0.0700612
2023-10-12 16:25:02	0.0662397
2023-10-12 16:25:02	0.0777043
2023-10-12 16:25:02	0.0751566
2023-10-12 16:25:02	0.0764304
2023-10-12 16:25:02	0.0777043
2023-10-12 16:25:02	0.0687874
2023-10-12 16:25:02	0.0522275
2023-10-12 16:25:02	0.0433106
2023-10-12 16:25:02	0.0420367
2023-10-12 16:25:02	0.0445844
2023-10-12 16:25:02	0.0522275
2023-10-12 16:25:02	0.0662397
2023-10-12 16:25:02	0.0738827
2023-10-12 16:25:02	0.0675135
2023-10-12 16:25:02	0.0598705
2023-10-12 16:25:02	0.0420367
2023-10-12 16:25:02	0.024203
2023-10-12 16:25:02	0.0101907
2023-10-12 16:25:02	-0.00127384
2023-10-12 16:25:02	0.0063692
2023-10-12 16:25:02	0.0165599
2023-10-12 16:25:02	0.0254768
2023-10-12 16:25:02	0.0369414
2023-10-12 16:25:02	0.0509536
2023-10-12 16:25:02	0.0700612
2023-10-12 16:25:02	0.0802519
2023-10-12 16:25:02	0.0866211
2023-10-12 16:25:02	0.0891688
2023-10-12 16:25:02	0.0777043
2023-10-12 16:25:02	0.0585967
2023-10-12 16:25:02	0.0445844
2023-10-12 16:25:02	0.0382152
2023-10-12 16:25:02	0.0280245
2023-10-12 16:25:02	0.0280245
2023-10-12 16:25:02	0.0471321
2023-10-12 16:25:02	0.0675135
2023-10-12 16:25:02	0.0764304
2023-10-12 16:25:02	0.0815258
2023-10-12 16:25:02	0.087895
2023-10-12 16:25:02	0.0866211
2023-10-12 16:25:02	0.087895
2023-10-12 16:25:02	0.0840735
2023-10-12 16:25:02	0.0789781
2023-10-12 16:25:02	0.0738827
2023-10-12 16:25:02	0.0738827
2023-10-12 16:25:02	0.0802519
2023-10-12 16:25:02	0.0789781
2023-10-12 16:25:02	0.0777043
2023-10-12 16:25:02	0.0713351
2023-10-12 16:25:02	0.0598705
2023-10-12 16:25:02	0.0509536
2023-10-12 16:25:02	0.0458583
2023-10-12 16:25:02	0.0356675
2023-10-12 16:25:02	0.031846
2023-10-12 16:25:02	0.031846
2023-10-12 16:25:02	0.031846
2023-10-12 16:25:02	0.031846
2023-10-12 16:25:02	0.0292983
2023-10-12 16:25:02	0.0292983
2023-10-12 16:25:02	0.024203
2023-10-12 16:25:02	0.0216553
2023-10-12 16:25:02	0.0216553
2023-10-12 16:25:02	0.0216553
2023-10-12 16:25:02	0.0152861
2023-10-12 16:25:03	0.00891688
2023-10-12 16:25:03	0.00764304
2023-10-12 16:25:03	-0.00127384
2023-10-12 16:25:03	0
2023-10-12 16:25:03	0.0191076
2023-10-12 16:25:03	0.0369414
2023-10-12 16:25:03	0.0369414
2023-10-12 16:25:03	0.031846
2023-10-12 16:25:03	0.024203
2023-10-12 16:25:03	0.0114646
2023-10-12 16:25:03	0.00764304
2023-10-12 16:25:03	0.00891688
2023-10-12 16:25:03	0.0101907
2023-10-12 16:25:03	0.0127384
2023-10-12 16:25:03	0.0191076
2023-10-12 16:25:03	0.0267507
2023-10-12 16:25:03	0.0292983
2023-10-12 16:25:03	0.031846
2023-10-12 16:25:03	0.0356675
2023-10-12 16:25:03	0.0382152
2023-10-12 16:25:03	0.0471321
2023-10-12 16:25:03	0.0522275
2023-10-12 16:25:03	0.0547751
2023-10-12 16:25:03	0.0496798
2023-10-12 16:25:03	0.039489
2023-10-12 16:25:03	0.0331198
2023-10-12 16:25:03	0.0305722
2023-10-12 16:25:03	0.031846
2023-10-12 16:25:03	0.031846
2023-10-12 16:25:03	0.0369414
2023-10-12 16:25:03	0.0484059
2023-10-12 16:25:03	0.0484059
2023-10-12 16:25:03	0.0445844
2023-10-12 16:25:03	0.0420367
2023-10-12 16:25:03	0.0420367
2023-10-12 16:25:03	0.0407629
2023-10-12 16:25:03	0.039489
2023-10-12 16:25:03	0.0369414
2023-10-12 16:25:03	0.0356675
2023-10-12 16:25:03	0.0331198
2023-10-12 16:25:03	0.0229291
2023-10-12 16:25:03	0.0254768
2023-10-12 16:25:03	0.0343937
2023-10-12 16:25:03	0.0369414
2023-10-12 16:25:03	0.039489
2023-10-12 16:25:03	0.0420367
2023-10-12 16:25:03	0.0433106
2023-10-12 16:25:03	0.0509536
2023-10-12 16:25:03	0.0496798
2023-10-12 16:25:03	0.0522275
2023-10-12 16:25:03	0.056049
2023-10-12 16:25:03	0.063692
2023-10-12 16:25:03	0.0662397
2023-10-12 16:25:03	0.0649659
2023-10-12 16:25:03	0.0611443
2023-10-12 16:25:03	0.0573228
2023-10-12 16:25:03	0.0522275
2023-10-12 16:25:03	0.0484059
2023-10-12 16:25:03	0.0445844
2023-10-12 16:25:03	0.039489
2023-10-12 16:25:03	0.0343937
2023-10-12 16:25:03	0.0369414
2023-10-12 16:25:03	0.0458583
2023-10-12 16:25:03	0.0535013
2023-10-12 16:25:03	0.0573228
2023-10-12 16:25:03	0.0611443
2023-10-12 16:25:03	0.0662397
2023-10-12 16:25:03	0.0624182
2023-10-12 16:25:03	0.063692
2023-10-12 16:25:03	0.0585967
2023-10-12 16:25:03	0.0509536
2023-10-12 16:25:03	0.0471321
2023-10-12 16:25:03	0.0445844
2023-10-12 16:25:03	0.0407629
2023-10-12 16:25:03	0.0407629
2023-10-12 16:25:03	0.0496798
2023-10-12 16:25:03	0.0598705
2023-10-12 16:25:03	0.0687874
2023-10-12 16:25:03	0.0789781
2023-10-12 16:25:03	0.0789781
2023-10-12 16:25:03	0.0713351
2023-10-12 16:25:03	0.0649659
2023-10-12 16:25:03	0.0585967
2023-10-12 16:25:03	0.0522275
2023-10-12 16:25:03	0.0458583
2023-10-12 16:25:03	0.0445844
2023-10-12 16:25:03	0.0509536
2023-10-12 16:25:03	0.0535013
2023-10-12 16:25:03	0.0573228
2023-10-12 16:25:03	0.0573228
2023-10-12 16:25:03	0.0585967
2023-10-12 16:25:03	0.0598705
2023-10-12 16:25:03	0.0611443
2023-10-12 16:25:03	0.0624182
2023-10-12 16:25:03	0.0713351
2023-10-12 16:25:03	0.0789781
2023-10-12 16:25:03	0.0815258
2023-10-12 16:25:03	0.0802519
2023-10-12 16:25:03	0.0738827
2023-10-12 16:25:03	0.0611443
2023-10-12 16:25:03	0.0522275
2023-10-12 16:25:03	0.0484059
2023-10-12 16:25:03	0.0535013
2023-10-12 16:25:03	0.056049
2023-10-12 16:25:03	0.056049
2023-10-12 16:25:03	0.0598705
2023-10-12 16:25:03	0.0662397
2023-10-12 16:25:03	0.0675135
2023-10-12 16:25:03	0.0662397
2023-10-12 16:25:03	0.0649659
2023-10-12 16:25:03	0.0611443
2023-10-12 16:25:03	0.0573228
2023-10-12 16:25:03	0.0547751
2023-10-12 16:25:03	0.0573228
2023-10-12 16:25:03	0.0547751
2023-10-12 16:25:03	0.0522275
2023-10-12 16:25:03	0.0573228
2023-10-12 16:25:03	0.056049
2023-10-12 16:25:03	0.0547751
2023-10-12 16:25:03	0.056049
2023-10-12 16:25:03	0.056049
2023-10-12 16:25:03	0.0573228
2023-10-12 16:25:03	0.0611443
2023-10-12 16:25:03	0.0649659
2023-10-12 16:25:03	0.0624182
2023-10-12 16:25:03	0.0738827
2023-10-12 16:25:03	0.0827996
2023-10-12 16:25:03	0.0840735
2023-10-12 16:25:04	0.0853473
2023-10-12 16:25:04	0.0866211
2023-10-12 16:25:04	0.0827996
2023-10-12 16:25:04	0.0738827
2023-10-12 16:25:04	0.0624182
2023-10-12 16:25:04	0.0547751
2023-10-12 16:25:04	0.0522275
2023-10-12 16:25:04	0.0713351
2023-10-12 16:25:04	0.0942642
2023-10-12 16:25:04	0.0980857
2023-10-12 16:25:04	0.101907
2023-10-12 16:25:04	0.104455
2023-10-12 16:25:04	0.110824
2023-10-12 16:25:04	0.118467
2023-10-12 16:25:04	0.119741
2023-10-12 16:25:04	0.118467
2023-10-12 16:25:04	0.128658
2023-10-12 16:25:04	0.151587
2023-10-12 16:25:04	0.170695
2023-10-12 16:25:04	0.182159
2023-10-12 16:25:04	0.184707
2023-10-12 16:25:04	0.179612
2023-10-12 16:25:04	0.183433
2023-10-12 16:25:04	0.19235
2023-10-12 16:25:04	0.188528
2023-10-12 16:25:04	0.165599
2023-10-12 16:25:04	0.152861
2023-10-12 16:25:04	0.145218
2023-10-12 16:25:04	0.141396
2023-10-12 16:25:04	0.143944
2023-10-12 16:25:04	0.137575
2023-10-12 16:25:04	0.12611
2023-10-12 16:25:04	0.131206
2023-10-12 16:25:04	0.137575
2023-10-12 16:25:04	0.133753
2023-10-12 16:25:04	0.128658
2023-10-12 16:25:04	0.121015
2023-10-12 16:25:04	0.118467
2023-10-12 16:25:04	0.114646
2023-10-12 16:25:04	0.115919
2023-10-12 16:25:04	0.122289
2023-10-12 16:25:04	0.128658
2023-10-12 16:25:04	0.141396
2023-10-12 16:25:04	0.147765
2023-10-12 16:25:04	0.152861
2023-10-12 16:25:04	0.157956
2023-10-12 16:25:04	0.163052
2023-10-12 16:25:04	0.173242
2023-10-12 16:25:04	0.179612
2023-10-12 16:25:04	0.185981
2023-10-12 16:25:04	0.198719
2023-10-12 16:25:04	0.212731
2023-10-12 16:25:04	0.230565
2023-10-12 16:25:04	0.236934
2023-10-12 16:25:04	0.240756
2023-10-12 16:25:04	0.253494
2023-10-12 16:25:04	0.26878
2023-10-12 16:25:04	0.281519
2023-10-12 16:25:04	0.299353
2023-10-12 16:25:04	0.313365
2023-10-12 16:25:04	0.327377
2023-10-12 16:25:04	0.331199
2023-10-12 16:25:04	0.33502
2023-10-12 16:25:04	0.340115
2023-10-12 16:25:04	0.356675
2023-10-12 16:25:04	0.375783
2023-10-12 16:25:04	0.397438
2023-10-12 16:25:04	0.422915
2023-10-12 16:25:04	0.448392
2023-10-12 16:25:04	0.467499
2023-10-12 16:25:04	0.475143
2023-10-12 16:25:04	0.468773
2023-10-12 16:25:04	0.453487
2023-10-12 16:25:04	0.436927
2023-10-12 16:25:04	0.41782
2023-10-12 16:25:04	0.391069
2023-10-12 16:25:04	0.373235
2023-10-12 16:25:04	0.361771
2023-10-12 16:25:04	0.375783
2023-10-12 16:25:04	0.412724
2023-10-12 16:25:04	0.468773
2023-10-12 16:25:04	0.537561
2023-10-12 16:25:04	0.601253
2023-10-12 16:25:04	0.644563
2023-10-12 16:25:04	0.645837
2023-10-12 16:25:04	0.599979
2023-10-12 16:25:04	0.538834
2023-10-12 16:25:04	0.476416
2023-10-12 16:25:04	0.425463
2023-10-12 16:25:04	0.393617
2023-10-12 16:25:04	0.371961
2023-10-12 16:25:04	0.359223
2023-10-12 16:25:04	0.355401
2023-10-12 16:25:04	0.35158
2023-10-12 16:25:04	0.352854
2023-10-12 16:25:04	0.363044
2023-10-12 16:25:04	0.380878
2023-10-12 16:25:04	0.399986
2023-10-12 16:25:04	0.406355
2023-10-12 16:25:04	0.398712
2023-10-12 16:25:04	0.387248
2023-10-12 16:25:04	0.382152
2023-10-12 16:25:04	0.380878
2023-10-12 16:25:04	0.396164
2023-10-12 16:25:04	0.430558
2023-10-12 16:25:04	0.475143
2023-10-12 16:25:04	0.519727
2023-10-12 16:25:04	0.56049
2023-10-12 16:25:04	0.594883
2023-10-12 16:25:04	0.622908
2023-10-12 16:25:04	0.640742
2023-10-12 16:25:04	0.644563
2023-10-12 16:25:04	0.62673
2023-10-12 16:25:04	0.61017
2023-10-12 16:25:04	0.591062
2023-10-12 16:25:04	0.564311
2023-10-12 16:25:04	0.547751
2023-10-12 16:25:04	0.531191
2023-10-12 16:25:04	0.51081
2023-10-12 16:25:04	0.501893
2023-10-12 16:25:04	0.514632
2023-10-12 16:25:04	0.54393
2023-10-12 16:25:04	0.57705
2023-10-12 16:25:04	0.617813
2023-10-12 16:25:04	0.657302
2023-10-12 16:25:04	0.685326
2023-10-12 16:25:04	0.708255
2023-10-12 16:25:04	0.718446
2023-10-12 16:25:05	0.717172
2023-10-12 16:25:05	0.712077
2023-10-12 16:25:05	0.699338
2023-10-12 16:25:05	0.685326
2023-10-12 16:25:05	0.668766
2023-10-12 16:25:05	0.657302
2023-10-12 16:25:05	0.645837
2023-10-12 16:25:05	0.648385
2023-10-12 16:25:05	0.664945
2023-10-12 16:25:05	0.6866
2023-10-12 16:25:05	0.717172
2023-10-12 16:25:05	0.759209
2023-10-12 16:25:05	0.805067
2023-10-12 16:25:05	0.827996
2023-10-12 16:25:05	0.838187
2023-10-12 16:25:05	0.824175
2023-10-12 16:25:05	0.801246
2023-10-12 16:25:05	0.773221
2023-10-12 16:25:05	0.757935
2023-10-12 16:25:05	0.75284
2023-10-12 16:25:05	0.764304
2023-10-12 16:25:05	0.783412
2023-10-12 16:25:05	0.81271
2023-10-12 16:25:05	0.850925
2023-10-12 16:25:05	0.882771
2023-10-12 16:25:05	0.886593
2023-10-12 16:25:05	0.881498
2023-10-12 16:25:05	0.868759
2023-10-12 16:25:05	0.847104
2023-10-12 16:25:05	0.826722
2023-10-12 16:25:05	0.811436
2023-10-12 16:25:05	0.806341
2023-10-12 16:25:05	0.819079
2023-10-12 16:25:05	0.853473
2023-10-12 16:25:05	0.898057
2023-10-12 16:25:05	0.934999
2023-10-12 16:25:05	0.940094
2023-10-12 16:25:05	0.924808
2023-10-12 16:25:05	0.926082
2023-10-12 16:25:05	0.903153
2023-10-12 16:25:05	0.86239
2023-10-12 16:25:05	0.808889
2023-10-12 16:25:05	0.747744
2023-10-12 16:25:05	0.687874
2023-10-12 16:25:05	0.657302
2023-10-12 16:25:05	0.645837
2023-10-12 16:25:05	0.659849
2023-10-12 16:25:05	0.700612
2023-10-12 16:25:05	0.757935
2023-10-12 16:25:05	0.831818
2023-10-12 16:25:05	0.909522
2023-10-12 16:25:05	0.970666
2023-10-12 16:25:05	0.998691
2023-10-12 16:25:05	0.999965
2023-10-12 16:25:05	0.987226
2023-10-12 16:25:05	0.951559
2023-10-12 16:25:05	0.905701
2023-10-12 16:25:05	0.850925
2023-10-12 16:25:05	0.81271
2023-10-12 16:25:05	0.806341
2023-10-12 16:25:05	0.817805
2023-10-12 16:25:05	0.866211
2023-10-12 16:25:05	0.940094
2023-10-12 16:25:05	1.03691
2023-10-12 16:25:05	1.12607
2023-10-12 16:25:05	1.19232
2023-10-12 16:25:05	1.22289
2023-10-12 16:25:05	1.20887
2023-10-12 16:25:05	1.17321
2023-10-12 16:25:05	1.13754
2023-10-12 16:25:05	1.10187
2023-10-12 16:25:05	1.07767
2023-10-12 16:25:05	1.09295
2023-10-12 16:25:05	1.14136
2023-10-12 16:25:05	1.18722
2023-10-12 16:25:05	1.21652
2023-10-12 16:25:05	1.23817
2023-10-12 16:25:05	1.26492
2023-10-12 16:25:05	1.28021
2023-10-12 16:25:05	1.29422
2023-10-12 16:25:05	1.32097
2023-10-12 16:25:05	1.36556
2023-10-12 16:25:05	1.44199
2023-10-12 16:25:05	1.52351
2023-10-12 16:25:05	1.58338
2023-10-12 16:25:05	1.58593
2023-10-12 16:25:05	1.54135
2023-10-12 16:25:05	1.47001
2023-10-12 16:25:05	1.38594
2023-10-12 16:25:05	1.32352
2023-10-12 16:25:05	1.29932
2023-10-12 16:25:05	1.29167
2023-10-12 16:25:05	1.30187
2023-10-12 16:25:05	1.32607
2023-10-12 16:25:05	1.36938
2023-10-12 16:25:05	1.42797
2023-10-12 16:25:05	1.49039
2023-10-12 16:25:05	1.56173
2023-10-12 16:25:05	1.63306
2023-10-12 16:25:05	1.69421
2023-10-12 16:25:05	1.74389
2023-10-12 16:25:05	1.77446
2023-10-12 16:25:05	1.77319
2023-10-12 16:25:05	1.74643
2023-10-12 16:25:05	1.70567
2023-10-12 16:25:05	1.65599
2023-10-12 16:25:05	1.60759
2023-10-12 16:25:05	1.58084
2023-10-12 16:25:05	1.59357
2023-10-12 16:25:05	1.63943
2023-10-12 16:25:05	1.68402
2023-10-12 16:25:05	1.73879
2023-10-12 16:25:05	1.78975
2023-10-12 16:25:05	1.82669
2023-10-12 16:25:05	1.84325
2023-10-12 16:25:05	1.84452
2023-10-12 16:25:05	1.83688
2023-10-12 16:25:05	1.83178
2023-10-12 16:25:05	1.83306
2023-10-12 16:25:05	1.85089
2023-10-12 16:25:05	1.86745
2023-10-12 16:25:05	1.87637
2023-10-12 16:25:05	1.88783
2023-10-12 16:25:05	1.89038
2023-10-12 16:25:05	1.89293
2023-10-12 16:25:05	1.90312
2023-10-12 16:25:05	1.91076
2023-10-12 16:25:06	1.91458
2023-10-12 16:25:06	1.91586
2023-10-12 16:25:06	1.90184
2023-10-12 16:25:06	1.87891
2023-10-12 16:25:06	1.86872
2023-10-12 16:25:06	1.87127
2023-10-12 16:25:06	1.88656
2023-10-12 16:25:06	1.91203
2023-10-12 16:25:06	1.9235
2023-10-12 16:25:06	1.91713
2023-10-12 16:25:06	1.88274
2023-10-12 16:25:06	1.69676
2023-10-12 16:25:06	1.81395
2023-10-12 16:25:06	1.90057
2023-10-12 16:25:06	1.92477
2023-10-12 16:25:06	1.88783
2023-10-12 16:25:06	1.81522
2023-10-12 16:25:06	1.72733
2023-10-12 16:25:06	1.65472
2023-10-12 16:25:06	1.6165
2023-10-12 16:25:06	1.57956
2023-10-12 16:25:06	1.52351
2023-10-12 16:25:06	1.44963
2023-10-12 16:25:06	1.3974
2023-10-12 16:25:06	1.36938
2023-10-12 16:25:06	1.35791
2023-10-12 16:25:06	1.34518
2023-10-12 16:25:06	1.36301
2023-10-12 16:25:06	1.35282
2023-10-12 16:25:06	1.3197
2023-10-12 16:25:06	1.26747
2023-10-12 16:25:06	1.21397
2023-10-12 16:25:06	1.15283
2023-10-12 16:25:06	1.09168
2023-10-12 16:25:06	1.03691
2023-10-12 16:25:06	0.994869
2023-10-12 16:25:06	0.968119
2023-10-12 16:25:06	0.951559
2023-10-12 16:25:06	0.954106
2023-10-12 16:25:06	0.978309
2023-10-12 16:25:06	1.01015
2023-10-12 16:25:06	1.04455
2023-10-12 16:25:06	1.07767
2023-10-12 16:25:06	1.09932
2023-10-12 16:25:06	1.09932
2023-10-12 16:25:06	1.08149
2023-10-12 16:25:06	1.03818
2023-10-12 16:25:06	0.996143
2023-10-12 16:25:06	0.959202
2023-10-12 16:25:06	0.92226
2023-10-12 16:25:06	0.909522
2023-10-12 16:25:06	0.910796
2023-10-12 16:25:06	0.92863
2023-10-12 16:25:06	0.947737
2023-10-12 16:25:06	0.977036
2023-10-12 16:25:06	0.9885
2023-10-12 16:25:06	0.997417
2023-10-12 16:25:06	1.01907
2023-10-12 16:25:06	1.00761
2023-10-12 16:25:06	0.993595
2023-10-12 16:25:06	0.984679
2023-10-12 16:25:06	0.969392
2023-10-12 16:25:06	0.960476
2023-10-12 16:25:06	0.95538
2023-10-12 16:25:06	0.951559
2023-10-12 16:25:06	0.952833
2023-10-12 16:25:06	0.95538
2023-10-12 16:25:06	0.954106
2023-10-12 16:25:06	0.943916
2023-10-12 16:25:06	0.926082
2023-10-12 16:25:06	0.905701
2023-10-12 16:25:06	0.889141
2023-10-12 16:25:06	0.881498
2023-10-12 16:25:06	0.875128
2023-10-12 16:25:06	0.882771
2023-10-12 16:25:06	0.896784
2023-10-12 16:25:06	0.909522
2023-10-12 16:25:06	0.91207
2023-10-12 16:25:06	0.905701
2023-10-12 16:25:06	0.891688
2023-10-12 16:25:06	0.877676
2023-10-12 16:25:06	0.871307
2023-10-12 16:25:06	0.877676
2023-10-12 16:25:06	0.903153
2023-10-12 16:25:06	0.934999
2023-10-12 16:25:06	0.966845
2023-10-12 16:25:06	0.996143
2023-10-12 16:25:06	1.02162
2023-10-12 16:25:06	1.03054
2023-10-12 16:25:06	1.02799
2023-10-12 16:25:06	1.01525
2023-10-12 16:25:06	1.00124
2023-10-12 16:25:06	0.987226
2023-10-12 16:25:06	0.97194
2023-10-12 16:25:06	0.963023
2023-10-12 16:25:06	0.969392
2023-10-12 16:25:06	0.9885
2023-10-12 16:25:06	1.0127
2023-10-12 16:25:06	1.04455
2023-10-12 16:25:06	1.06748
2023-10-12 16:25:06	1.08149
2023-10-12 16:25:06	1.08404
2023-10-12 16:25:06	1.08531
2023-10-12 16:25:06	1.08659
2023-10-12 16:25:06	1.09295
2023-10-12 16:25:06	1.10315
2023-10-12 16:25:06	1.12098
2023-10-12 16:25:06	1.14009
2023-10-12 16:25:06	1.1541
2023-10-12 16:25:06	1.16938
2023-10-12 16:25:06	1.18467
2023-10-12 16:25:06	1.19232
2023-10-12 16:25:06	1.19741
2023-10-12 16:25:06	1.19232
2023-10-12 16:25:06	1.16938
2023-10-12 16:25:06	1.13881
2023-10-12 16:25:06	1.10442
2023-10-12 16:25:06	1.08913
2023-10-12 16:25:06	1.08659
2023-10-12 16:25:06	1.09678
2023-10-12 16:25:06	1.11206
2023-10-12 16:25:06	1.12607
2023-10-12 16:25:06	1.12862
2023-10-12 16:25:06	1.12607
2023-10-12 16:25:06	1.10952
2023-10-12 16:25:06	1.07003
2023-10-12 16:25:06	1.02162
2023-10-12 16:25:06	0.968119
2023-10-12 16:25:07	0.924808
2023-10-12 16:25:07	0.901879
2023-10-12 16:25:07	0.891688
2023-10-12 16:25:07	0.898057
2023-10-12 16:25:07	0.91207
2023-10-12 16:25:07	0.923534
2023-10-12 16:25:07	0.93882
2023-10-12 16:25:07	0.951559
2023-10-12 16:25:07	0.973214
2023-10-12 16:25:07	0.991048
2023-10-12 16:25:07	1.01143
2023-10-12 16:25:07	1.03309
2023-10-12 16:25:07	1.06238
2023-10-12 16:25:07	1.08276
2023-10-12 16:25:07	1.07894
2023-10-12 16:25:07	1.04582
2023-10-12 16:25:07	1.00888
2023-10-12 16:25:07	0.983405
2023-10-12 16:25:07	0.974488
2023-10-12 16:25:07	0.979583
2023-10-12 16:25:07	1.00251
2023-10-12 16:25:07	1.03309
2023-10-12 16:25:07	1.06748
2023-10-12 16:25:07	1.09295
2023-10-12 16:25:07	1.11206
2023-10-12 16:25:07	1.12225
2023-10-12 16:25:07	1.1248
2023-10-12 16:25:07	1.12735
2023-10-12 16:25:07	1.1299
2023-10-12 16:25:07	1.13372
2023-10-12 16:25:07	1.13499
2023-10-12 16:25:07	1.13499
2023-10-12 16:25:07	1.1299
2023-10-12 16:25:07	1.14136
2023-10-12 16:25:07	1.16429
2023-10-12 16:25:07	1.1783
2023-10-12 16:25:07	1.18467
2023-10-12 16:25:07	1.18212
2023-10-12 16:25:07	1.17066
2023-10-12 16:25:07	1.16047
2023-10-12 16:25:07	1.1541
2023-10-12 16:25:07	1.16429
2023-10-12 16:25:07	1.19614
2023-10-12 16:25:07	1.23053
2023-10-12 16:25:07	1.25601
2023-10-12 16:25:07	1.26365
2023-10-12 16:25:07	1.25983
2023-10-12 16:25:07	1.25091
2023-10-12 16:25:07	1.24964
2023-10-12 16:25:07	1.25855
2023-10-12 16:25:07	1.27384
2023-10-12 16:25:07	1.28658
2023-10-12 16:25:07	1.28785
2023-10-12 16:25:07	1.26875
2023-10-12 16:25:07	1.23308
2023-10-12 16:25:07	1.18849
2023-10-12 16:25:07	1.15155
2023-10-12 16:25:07	1.12862
2023-10-12 16:25:07	1.11461
2023-10-12 16:25:07	1.10952
2023-10-12 16:25:07	1.10187
2023-10-12 16:25:07	1.09423
2023-10-12 16:25:07	1.07894
2023-10-12 16:25:07	1.06366
2023-10-12 16:25:07	1.042
2023-10-12 16:25:07	1.02289
2023-10-12 16:25:07	1.00633
2023-10-12 16:25:07	0.989774
2023-10-12 16:25:07	0.980857
2023-10-12 16:25:07	0.978309
2023-10-12 16:25:07	0.97194
2023-10-12 16:25:07	0.949011
2023-10-12 16:25:07	0.908248
2023-10-12 16:25:07	0.867485
2023-10-12 16:25:07	0.813984
2023-10-12 16:25:07	0.761756
2023-10-12 16:25:07	0.714624
2023-10-12 16:25:07	0.676409
2023-10-12 16:25:07	0.647111
2023-10-12 16:25:07	0.619086
2023-10-12 16:25:07	0.6038
2023-10-12 16:25:07	0.599979
2023-10-12 16:25:07	0.6038
2023-10-12 16:25:07	0.611443
2023-10-12 16:25:07	0.613991
2023-10-12 16:25:07	0.602526
2023-10-12 16:25:07	0.580871
2023-10-12 16:25:07	0.550299
2023-10-12 16:25:07	0.518453
2023-10-12 16:25:07	0.485333
2023-10-12 16:25:07	0.459856
2023-10-12 16:25:07	0.442023
2023-10-12 16:25:07	0.421641
2023-10-12 16:25:07	0.403807
2023-10-12 16:25:07	0.385974
2023-10-12 16:25:07	0.377057
2023-10-12 16:25:07	0.375783
2023-10-12 16:25:07	0.383426
2023-10-12 16:25:07	0.399986
2023-10-12 16:25:07	0.412724
2023-10-12 16:25:07	0.424189
2023-10-12 16:25:07	0.435653
2023-10-12 16:25:07	0.438201
2023-10-12 16:25:07	0.43438
2023-10-12 16:25:07	0.42801
2023-10-12 16:25:07	0.421641
2023-10-12 16:25:07	0.415272
2023-10-12 16:25:07	0.402534
2023-10-12 16:25:07	0.374509
2023-10-12 16:25:07	0.341389
2023-10-12 16:25:07	0.299353
2023-10-12 16:25:07	0.256042
2023-10-12 16:25:07	0.217827
2023-10-12 16:25:07	0.187254
2023-10-12 16:25:07	0.165599
2023-10-12 16:25:07	0.155409
2023-10-12 16:25:07	0.15923
2023-10-12 16:25:07	0.178338
2023-10-12 16:25:07	0.20891
2023-10-12 16:25:07	0.25222
2023-10-12 16:25:07	0.299353
2023-10-12 16:25:07	0.35158
2023-10-12 16:25:07	0.399986
2023-10-12 16:25:07	0.440749
2023-10-12 16:25:07	0.462404
2023-10-12 16:25:07	0.46113
2023-10-12 16:25:07	0.435653
2023-10-12 16:25:07	0.402534
2023-10-12 16:25:08	0.363044
2023-10-12 16:25:08	0.331199
2023-10-12 16:25:08	0.295531
2023-10-12 16:25:08	0.272602
2023-10-12 16:25:08	0.253494
2023-10-12 16:25:08	0.230565
2023-10-12 16:25:08	0.210184
2023-10-12 16:25:08	0.184707
2023-10-12 16:25:08	0.161778
2023-10-12 16:25:08	0.151587
2023-10-12 16:25:08	0.14267
2023-10-12 16:25:08	0.132479
2023-10-12 16:25:08	0.128658
2023-10-12 16:25:08	0.129932
2023-10-12 16:25:08	0.131206
2023-10-12 16:25:08	0.135027
2023-10-12 16:25:08	0.136301
2023-10-12 16:25:08	0.141396
2023-10-12 16:25:08	0.14267
2023-10-12 16:25:08	0.141396
2023-10-12 16:25:08	0.136301
2023-10-12 16:25:08	0.133753
2023-10-12 16:25:08	0.131206
2023-10-12 16:25:08	0.128658
2023-10-12 16:25:08	0.12611
2023-10-12 16:25:08	0.121015
2023-10-12 16:25:08	0.122289
2023-10-12 16:25:08	0.118467
2023-10-12 16:25:08	0.113372
2023-10-12 16:25:08	0.108276
2023-10-12 16:25:08	0.107003
2023-10-12 16:25:08	0.100633
2023-10-12 16:25:08	0.0929903
2023-10-12 16:25:08	0.0815258
2023-10-12 16:25:08	0.0764304
2023-10-12 16:25:08	0.0700612
2023-10-12 16:25:08	0.0624182
2023-10-12 16:25:08	0.0611443
2023-10-12 16:25:08	0.063692
2023-10-12 16:25:08	0.0675135
2023-10-12 16:25:08	0.0713351
2023-10-12 16:25:08	0.0649659
2023-10-12 16:25:08	0.0611443
2023-10-12 16:25:08	0.056049
2023-10-12 16:25:08	0.0522275
2023-10-12 16:25:08	0.0484059
2023-10-12 16:25:08	0.0369414
2023-10-12 16:25:08	0.024203
2023-10-12 16:25:08	0.0216553
2023-10-12 16:25:08	0.0165599
2023-10-12 16:25:08	0.0165599
2023-10-12 16:25:08	0.0191076
2023-10-12 16:25:08	0.024203
2023-10-12 16:25:08	0.024203
2023-10-12 16:25:08	0.0280245
2023-10-12 16:25:08	0.031846
2023-10-12 16:25:08	0.0356675
2023-10-12 16:25:08	0.0292983
2023-10-12 16:25:08	0.0229291
2023-10-12 16:25:08	0.024203
2023-10-12 16:25:08	0.0267507
2023-10-12 16:25:08	0.0267507
2023-10-12 16:25:08	0.0267507
2023-10-12 16:25:08	0.0280245
2023-10-12 16:25:08	0.0280245
2023-10-12 16:25:08	0.0305722
2023-10-12 16:25:08	0.0280245
2023-10-12 16:25:08	0.0254768
2023-10-12 16:25:08	0.0216553
2023-10-12 16:25:08	0.0191076
2023-10-12 16:25:08	0.0191076
2023-10-12 16:25:08	0.0165599
2023-10-12 16:25:08	0.0140122
2023-10-12 16:25:08	0.0127384
2023-10-12 16:25:08	0.0140122
2023-10-12 16:25:08	0.0114646
2023-10-12 16:25:08	0.00764304
2023-10-12 16:25:08	0.00891688
2023-10-12 16:25:08	0.00509536
2023-10-12 16:25:08	0.0063692
2023-10-12 16:25:08	0.0101907
2023-10-12 16:25:08	0.0127384
2023-10-12 16:25:08	0.0178338
2023-10-12 16:25:08	0.0229291
2023-10-12 16:25:08	0.039489
2023-10-12 16:25:08	0.0484059
2023-10-12 16:25:08	0.0535013
2023-10-12 16:25:08	0.0509536
2023-10-12 16:25:08	0.0445844
2023-10-12 16:25:08	0.0445844
2023-10-12 16:25:08	0.0420367
2023-10-12 16:25:08	0.0420367
2023-10-12 16:25:08	0.039489
2023-10-12 16:25:08	0.031846
2023-10-12 16:25:08	0.0216553
2023-10-12 16:25:08	0.00254768
2023-10-12 16:25:08	-0.0152861
2023-10-12 16:25:08	-0.0305722
2023-10-12 16:25:08	-0.0369414
2023-10-12 16:25:08	-0.0254768
2023-10-12 16:25:08	0.00127384
2023-10-12 16:25:08	0.0165599
2023-10-12 16:25:08	0.0191076
2023-10-12 16:25:08	0.0305722
2023-10-12 16:25:08	0.031846
2023-10-12 16:25:08	0.0254768
2023-10-12 16:25:08	0.0203814
2023-10-12 16:25:08	0.0165599
2023-10-12 16:25:08	0.0063692
2023-10-12 16:25:08	-0.00127384
2023-10-12 16:25:08	-0.00382152
2023-10-12 16:25:08	-0.0114646
2023-10-12 16:25:08	-0.0127384
2023-10-12 16:25:08	-0.0101907
2023-10-12 16:25:08	-0.00254768
2023-10-12 16:25:08	0.00891688
2023-10-12 16:25:08	0.024203
2023-10-12 16:25:08	0.0331198
2023-10-12 16:25:08	0.0331198
2023-10-12 16:25:08	0.039489
2023-10-12 16:25:08	0.0407629
2023-10-12 16:25:08	0.0433106
2023-10-12 16:25:08	0.0433106
2023-10-12 16:25:08	0.0445844
2023-10-12 16:25:08	0.0496798
2023-10-12 16:25:08	0.0484059
2023-10-12 16:25:08	0.0484059
2023-10-12 16:25:08	0.0484059
2023-10-12 16:25:09	0.0484059
2023-10-12 16:25:09	0.0522275
2023-10-12 16:25:09	0.0509536
2023-10-12 16:25:09	0.0522275
2023-10-12 16:25:09	0.0535013
2023-10-12 16:25:09	0.0598705
2023-10-12 16:25:09	0.0687874
2023-10-12 16:25:09	0.0726089
2023-10-12 16:25:09	0.0751566
2023-10-12 16:25:09	0.0764304
2023-10-12 16:25:09	0.0738827
2023-10-12 16:25:09	0.0713351
2023-10-12 16:25:09	0.0662397
2023-10-12 16:25:09	0.056049
2023-10-12 16:25:09	0.0471321
2023-10-12 16:25:09	0.0445844
2023-10-12 16:25:09	0.0433106
2023-10-12 16:25:09	0.0433106
2023-10-12 16:25:09	0.039489
2023-10-12 16:25:09	0.0496798
2023-10-12 16:25:09	0.0573228
2023-10-12 16:25:09	0.0649659
2023-10-12 16:25:09	0.0713351
2023-10-12 16:25:09	0.0738827
2023-10-12 16:25:09	0.0764304
2023-10-12 16:25:09	0.0777043
2023-10-12 16:25:09	0.0777043
2023-10-12 16:25:09	0.0802519
2023-10-12 16:25:09	0.0866211
2023-10-12 16:25:09	0.0815258
2023-10-12 16:25:09	0.0802519
2023-10-12 16:25:09	0.0777043
2023-10-12 16:25:09	0.0802519
2023-10-12 16:25:09	0.0789781
2023-10-12 16:25:09	0.0777043
2023-10-12 16:25:09	0.0777043
2023-10-12 16:25:09	0.0789781
2023-10-12 16:25:09	0.0827996
2023-10-12 16:25:09	0.0904427
2023-10-12 16:25:09	0.0968119
2023-10-12 16:25:09	0.100633
2023-10-12 16:25:09	0.100633
2023-10-12 16:25:09	0.103181
2023-10-12 16:25:09	0.105729
2023-10-12 16:25:09	0.104455
2023-10-12 16:25:09	0.105729
2023-10-12 16:25:09	0.0993596
2023-10-12 16:25:09	0.101907
2023-10-12 16:25:09	0.103181
2023-10-12 16:25:09	0.108276
2023-10-12 16:25:09	0.110824
2023-10-12 16:25:09	0.113372
2023-10-12 16:25:09	0.114646
2023-10-12 16:25:09	0.114646
2023-10-12 16:25:09	0.115919
2023-10-12 16:25:09	0.119741
2023-10-12 16:25:09	0.123563
2023-10-12 16:25:09	0.128658
2023-10-12 16:25:09	0.128658
2023-10-12 16:25:09	0.121015
2023-10-12 16:25:09	0.115919
2023-10-12 16:25:09	0.108276
2023-10-12 16:25:09	0.10955
2023-10-12 16:25:09	0.117193
2023-10-12 16:25:09	0.123563
2023-10-12 16:25:09	0.131206
2023-10-12 16:25:09	0.140122
2023-10-12 16:25:09	0.141396
2023-10-12 16:25:09	0.143944
2023-10-12 16:25:09	0.147765
2023-10-12 16:25:09	0.147765
2023-10-12 16:25:09	0.145218
2023-10-12 16:25:09	0.146492
2023-10-12 16:25:09	0.145218
2023-10-12 16:25:09	0.140122
2023-10-12 16:25:09	0.138849
2023-10-12 16:25:09	0.136301
2023-10-12 16:25:09	0.136301
2023-10-12 16:25:09	0.137575
2023-10-12 16:25:09	0.140122
2023-10-12 16:25:09	0.145218
2023-10-12 16:25:09	0.146492
2023-10-12 16:25:09	0.151587
2023-10-12 16:25:09	0.155409
2023-10-12 16:25:09	0.155409
2023-10-12 16:25:09	0.156682
2023-10-12 16:25:09	0.157956
2023-10-12 16:25:09	0.157956
2023-10-12 16:25:09	0.157956
2023-10-12 16:25:09	0.161778
2023-10-12 16:25:09	0.164325
2023-10-12 16:25:09	0.164325
2023-10-12 16:25:09	0.163052
2023-10-12 16:25:09	0.164325
2023-10-12 16:25:09	0.164325
2023-10-12 16:25:09	0.164325
2023-10-12 16:25:09	0.163052
2023-10-12 16:25:09	0.170695
2023-10-12 16:25:09	0.180885
2023-10-12 16:25:09	0.170695
2023-10-12 16:25:09	0.170695
2023-10-12 16:25:09	0.180885
2023-10-12 16:25:09	0.182159
2023-10-12 16:25:09	0.180885
2023-10-12 16:25:09	0.179612
2023-10-12 16:25:09	0.179612
2023-10-12 16:25:09	0.180885
2023-10-12 16:25:09	0.177064
2023-10-12 16:25:09	0.180885
2023-10-12 16:25:09	0.182159
2023-10-12 16:25:09	0.177064
2023-10-12 16:25:09	0.164325
2023-10-12 16:25:09	0.156682
2023-10-12 16:25:09	0.151587
2023-10-12 16:25:09	0.152861
2023-10-12 16:25:09	0.155409
2023-10-12 16:25:09	0.157956
2023-10-12 16:25:09	0.15923
2023-10-12 16:25:09	0.160504
2023-10-12 16:25:09	0.164325
2023-10-12 16:25:09	0.164325
2023-10-12 16:25:09	0.165599
2023-10-12 16:25:09	0.161778
2023-10-12 16:25:09	0.156682
2023-10-12 16:25:09	0.149039
2023-10-12 16:25:09	0.14267
2023-10-12 16:25:09	0.140122
2023-10-12 16:25:10	0.14267
2023-10-12 16:25:10	0.14267
2023-10-12 16:25:10	0.146492
2023-10-12 16:25:10	0.150313
2023-10-12 16:25:10	0.151587
2023-10-12 16:25:10	0.154135
2023-10-12 16:25:10	0.155409
2023-10-12 16:25:10	0.157956
2023-10-12 16:25:10	0.161778
2023-10-12 16:25:10	0.169421
2023-10-12 16:25:10	0.17579
2023-10-12 16:25:10	0.177064
2023-10-12 16:25:10	0.173242
2023-10-12 16:25:10	0.169421
2023-10-12 16:25:10	0.168147
2023-10-12 16:25:10	0.169421
2023-10-12 16:25:10	0.168147
2023-10-12 16:25:10	0.163052
2023-10-12 16:25:10	0.165599
2023-10-12 16:25:10	0.173242
2023-10-12 16:25:10	0.178338
2023-10-12 16:25:10	0.178338
2023-10-12 16:25:10	0.174516
2023-10-12 16:25:10	0.17579
2023-10-12 16:25:10	0.170695
2023-10-12 16:25:10	0.170695
2023-10-12 16:25:10	0.17579
2023-10-12 16:25:10	0.182159
2023-10-12 16:25:10	0.188528
2023-10-12 16:25:10	0.188528
2023-10-12 16:25:10	0.188528
2023-10-12 16:25:10	0.180885
2023-10-12 16:25:10	0.178338
2023-10-12 16:25:10	0.166873
2023-10-12 16:25:10	0.161778
2023-10-12 16:25:10	0.161778
2023-10-12 16:25:10	0.161778
2023-10-12 16:25:10	0.163052
2023-10-12 16:25:10	0.164325
2023-10-12 16:25:10	0.17579
2023-10-12 16:25:10	0.184707
2023-10-12 16:25:10	0.188528
2023-10-12 16:25:10	0.184707
2023-10-12 16:25:10	0.17579
2023-10-12 16:25:10	0.166873
2023-10-12 16:25:10	0.151587
2023-10-12 16:25:10	0.110824
2023-10-12 16:25:10	0.0611443
2023-10-12 16:25:10	0.0267507
2023-10-12 16:25:10	0.0203814
2023-10-12 16:25:10	0.0407629
2023-10-12 16:25:10	0.0726089
2023-10-12 16:25:10	0.100633
2023-10-12 16:25:10	0.117193
2023-10-12 16:25:10	0.12611
2023-10-12 16:25:10	0.135027
2023-10-12 16:25:10	0.146492
2023-10-12 16:25:10	0.147765
2023-10-12 16:25:10	0.143944
2023-10-12 16:25:10	0.12611
2023-10-12 16:25:10	0.0942642
2023-10-12 16:25:10	0.0509536
2023-10-12 16:25:10	0.0203814
2023-10-12 16:25:10	0.0191076
2023-10-12 16:25:10	0.0165599
2023-10-12 16:25:10	0.0165599
2023-10-12 16:25:10	0.0254768
2023-10-12 16:25:10	0.0382152
2023-10-12 16:25:10	0.0687874
2023-10-12 16:25:10	0.0968119
2023-10-12 16:25:10	0.118467
2023-10-12 16:25:10	0.129932
2023-10-12 16:25:10	0.141396
2023-10-12 16:25:10	0.131206
2023-10-12 16:25:10	0.0929903
2023-10-12 16:25:10	0.0573228
2023-10-12 16:25:10	0.031846
2023-10-12 16:25:10	0.00764304
2023-10-12 16:25:10	-0.00891688
2023-10-12 16:25:10	-0.0229291
2023-10-12 16:25:10	-0.0292983
2023-10-12 16:25:10	-0.0343937
2023-10-12 16:25:10	-0.0356675
2023-10-12 16:25:10	-0.031846
2023-10-12 16:25:10	-0.024203
2023-10-12 16:25:10	-0.0127384
2023-10-12 16:25:10	-0.00509536
2023-10-12 16:25:10	0
2023-10-12 16:25:10	0.00509536
2023-10-12 16:25:10	-0.0114646
2023-10-12 16:25:10	-0.0229291
2023-10-12 16:25:10	-0.0280245
2023-10-12 16:25:10	-0.031846
2023-10-12 16:25:10	-0.031846
2023-10-12 16:25:10	-0.0152861
2023-10-12 16:25:10	-0.0114646
2023-10-12 16:25:10	-0.0216553
2023-10-12 16:25:10	-0.031846
2023-10-12 16:25:10	-0.0433106
2023-10-12 16:25:10	-0.0471321
2023-10-12 16:25:10	-0.056049
2023-10-12 16:25:10	-0.0598705
2023-10-12 16:25:10	-0.0573228
2023-10-12 16:25:10	-0.0535013
2023-10-12 16:25:10	-0.0522275
2023-10-12 16:25:10	-0.0484059
2023-10-12 16:25:10	-0.0420367
2023-10-12 16:25:10	-0.0369414
2023-10-12 16:25:10	-0.031846
2023-10-12 16:25:10	-0.0292983
2023-10-12 16:25:10	-0.0254768
2023-10-12 16:25:10	-0.0280245
2023-10-12 16:25:10	-0.0292983
2023-10-12 16:25:10	-0.0280245
2023-10-12 16:25:10	-0.0216553
2023-10-12 16:25:10	-0.0152861
2023-10-12 16:25:10	-0.0165599
2023-10-12 16:25:10	-0.0140122
2023-10-12 16:25:10	-0.0140122
2023-10-12 16:25:10	-0.0254768
2023-10-12 16:25:10	-0.0254768
2023-10-12 16:25:10	-0.031846
2023-10-12 16:25:10	-0.0280245
2023-10-12 16:25:10	-0.0191076
2023-10-12 16:25:10	-0.0114646
2023-10-12 16:25:10	-0.0101907
2023-10-12 16:25:10	-0.00509536
2023-10-12 16:25:10	0.00254768
2023-10-12 16:25:11	0.0127384
2023-10-12 16:25:11	0.0191076
2023-10-12 16:25:11	0.0191076
2023-10-12 16:25:11	0.0165599
2023-10-12 16:25:11	0.0178338
2023-10-12 16:25:11	0.0152861
2023-10-12 16:25:11	0.0152861
2023-10-12 16:25:11	0.0216553
2023-10-12 16:25:11	0.0292983
2023-10-12 16:25:11	0.0968119
2023-10-12 16:25:11	0.217827
2023-10-12 16:25:11	0.359223
2023-10-12 16:25:11	0.471321
2023-10-12 16:25:11	0.557942
2023-10-12 16:25:11	0.62036
2023-10-12 16:25:11	0.633099
2023-10-12 16:25:11	0.644563
2023-10-12 16:25:11	0.724815
2023-10-12 16:25:11	0.810163
2023-10-12 16:25:11	0.891688
2023-10-12 16:25:11	0.979583
2023-10-12 16:25:11	1.07385
2023-10-12 16:25:11	1.13372
2023-10-12 16:25:11	1.149
2023-10-12 16:25:11	1.15665
2023-10-12 16:25:11	1.18085
2023-10-12 16:25:11	1.15028
2023-10-12 16:25:11	1.08276
2023-10-12 16:25:11	1.02035
2023-10-12 16:25:11	0.966845
2023-10-12 16:25:11	0.937546
2023-10-12 16:25:11	0.963023
2023-10-12 16:25:11	0.994869
2023-10-12 16:25:11	1.00124
2023-10-12 16:25:11	0.956654
2023-10-12 16:25:11	0.876402
2023-10-12 16:25:11	0.801246
2023-10-12 16:25:11	0.75284
2023-10-12 16:25:11	0.728637
2023-10-12 16:25:11	0.695517
2023-10-12 16:25:11	0.654754
2023-10-12 16:25:11	0.61017
2023-10-12 16:25:11	0.585967
2023-10-12 16:25:11	0.56049
2023-10-12 16:25:11	0.521001
2023-10-12 16:25:11	0.482785
2023-10-12 16:25:11	0.445844
2023-10-12 16:25:11	0.42801
2023-10-12 16:25:11	0.412724
2023-10-12 16:25:11	0.422915
2023-10-12 16:25:11	0.456035
2023-10-12 16:25:11	0.490428
2023-10-12 16:25:11	0.524822
2023-10-12 16:25:11	0.556668
2023-10-12 16:25:11	0.602526
2023-10-12 16:25:11	0.649659
2023-10-12 16:25:11	0.681505
2023-10-12 16:25:11	0.682778
2023-10-12 16:25:11	0.647111
2023-10-12 16:25:11	0.62036
2023-10-12 16:25:11	0.599979
2023-10-12 16:25:11	0.583419
2023-10-12 16:25:11	0.602526
2023-10-12 16:25:11	0.635646
2023-10-12 16:25:11	0.668766
2023-10-12 16:25:11	0.687874
2023-10-12 16:25:11	0.705708
2023-10-12 16:25:11	0.720994
2023-10-12 16:25:11	0.726089
2023-10-12 16:25:11	0.731184
2023-10-12 16:25:11	0.735006
2023-10-12 16:25:11	0.738827
2023-10-12 16:25:11	0.735006
2023-10-12 16:25:11	0.728637
2023-10-12 16:25:11	0.723541
2023-10-12 16:25:11	0.727363
2023-10-12 16:25:11	0.742649
2023-10-12 16:25:11	0.751566
2023-10-12 16:25:11	0.759209
2023-10-12 16:25:11	0.756661
2023-10-12 16:25:11	0.726089
2023-10-12 16:25:11	0.705708
2023-10-12 16:25:11	0.705708
2023-10-12 16:25:11	0.713351
2023-10-12 16:25:11	0.726089
2023-10-12 16:25:11	0.749018
2023-10-12 16:25:11	0.766852
2023-10-12 16:25:11	0.787233
2023-10-12 16:25:11	0.825449
2023-10-12 16:25:11	0.876402
2023-10-12 16:25:11	0.913343
2023-10-12 16:25:11	0.918439
2023-10-12 16:25:11	0.903153
2023-10-12 16:25:11	0.885319
2023-10-12 16:25:11	0.857295
2023-10-12 16:25:11	0.826722
2023-10-12 16:25:11	0.799972
2023-10-12 16:25:11	0.765578
2023-10-12 16:25:11	0.724815
2023-10-12 16:25:11	0.691695
2023-10-12 16:25:11	0.648385
2023-10-12 16:25:11	0.606348
2023-10-12 16:25:11	0.57705
2023-10-12 16:25:11	0.550299
2023-10-12 16:25:11	0.522274
2023-10-12 16:25:11	0.501893
2023-10-12 16:25:11	0.487881
2023-10-12 16:25:11	0.478964
2023-10-12 16:25:11	0.456035
2023-10-12 16:25:11	0.439475
2023-10-12 16:25:11	0.42801
2023-10-12 16:25:11	0.415272
2023-10-12 16:25:11	0.383426
2023-10-12 16:25:11	0.345211
2023-10-12 16:25:11	0.314639
2023-10-12 16:25:11	0.282793
2023-10-12 16:25:11	0.257316
2023-10-12 16:25:11	0.230565
2023-10-12 16:25:11	0.203815
2023-10-12 16:25:11	0.182159
2023-10-12 16:25:11	0.161778
2023-10-12 16:25:11	0.146492
2023-10-12 16:25:11	0.136301
2023-10-12 16:25:11	0.117193
2023-10-12 16:25:11	0.104455
2023-10-12 16:25:11	0.113372
2023-10-12 16:25:11	0.147765
2023-10-12 16:25:11	0.214005
2023-10-12 16:25:12	0.264959
2023-10-12 16:25:12	0.275149
2023-10-12 16:25:12	0.236934
2023-10-12 16:25:12	0.188528
2023-10-12 16:25:12	0.164325
2023-10-12 16:25:12	0.151587
2023-10-12 16:25:12	0.140122
2023-10-12 16:25:12	0.143944
2023-10-12 16:25:12	0.163052
2023-10-12 16:25:12	0.187254
2023-10-12 16:25:12	0.206362
2023-10-12 16:25:12	0.215279
2023-10-12 16:25:12	0.226744
2023-10-12 16:25:12	0.244577
2023-10-12 16:25:12	0.25859
2023-10-12 16:25:12	0.275149
2023-10-12 16:25:12	0.295531
2023-10-12 16:25:12	0.305722
2023-10-12 16:25:12	0.314639
2023-10-12 16:25:12	0.319734
2023-10-12 16:25:12	0.327377
2023-10-12 16:25:12	0.332472
2023-10-12 16:25:12	0.332472
2023-10-12 16:25:12	0.328651
2023-10-12 16:25:12	0.328651
2023-10-12 16:25:12	0.332472
2023-10-12 16:25:12	0.338842
2023-10-12 16:25:12	0.349032
2023-10-12 16:25:12	0.365592
2023-10-12 16:25:12	0.366866
2023-10-12 16:25:12	0.352854
2023-10-12 16:25:12	0.340115
2023-10-12 16:25:12	0.33502
2023-10-12 16:25:12	0.337568
2023-10-12 16:25:12	0.342663
2023-10-12 16:25:12	0.354128
2023-10-12 16:25:12	0.369414
2023-10-12 16:25:12	0.391069
2023-10-12 16:25:12	0.413998
2023-10-12 16:25:12	0.42801
2023-10-12 16:25:12	0.435653
2023-10-12 16:25:12	0.439475
2023-10-12 16:25:12	0.443296
2023-10-12 16:25:12	0.44457
2023-10-12 16:25:12	0.442023
2023-10-12 16:25:12	0.439475
2023-10-12 16:25:12	0.443296
2023-10-12 16:25:12	0.44457
2023-10-12 16:25:12	0.439475
2023-10-12 16:25:12	0.433106
2023-10-12 16:25:12	0.422915
2023-10-12 16:25:12	0.415272
2023-10-12 16:25:12	0.405081
2023-10-12 16:25:12	0.405081
2023-10-12 16:25:12	0.398712
2023-10-12 16:25:12	0.383426
2023-10-12 16:25:12	0.373235
2023-10-12 16:25:12	0.357949
2023-10-12 16:25:12	0.342663
2023-10-12 16:25:12	0.333746
2023-10-12 16:25:12	0.329925
2023-10-12 16:25:12	0.327377
2023-10-12 16:25:12	0.324829
2023-10-12 16:25:12	0.319734
2023-10-12 16:25:12	0.31846
2023-10-12 16:25:12	0.31846
2023-10-12 16:25:12	0.317186
2023-10-12 16:25:12	0.323555
2023-10-12 16:25:12	0.338842
2023-10-12 16:25:12	0.357949
2023-10-12 16:25:12	0.369414
2023-10-12 16:25:12	0.383426
2023-10-12 16:25:12	0.405081
2023-10-12 16:25:12	0.412724
2023-10-12 16:25:12	0.420367
2023-10-12 16:25:12	0.421641
2023-10-12 16:25:12	0.410177
2023-10-12 16:25:12	0.393617
2023-10-12 16:25:12	0.375783
2023-10-12 16:25:12	0.375783
2023-10-12 16:25:12	0.371961
2023-10-12 16:25:12	0.370688
2023-10-12 16:25:12	0.373235
2023-10-12 16:25:12	0.375783
2023-10-12 16:25:12	0.370688
2023-10-12 16:25:12	0.356675
2023-10-12 16:25:12	0.354128
2023-10-12 16:25:12	0.355401
2023-10-12 16:25:12	0.361771
2023-10-12 16:25:12	0.365592
2023-10-12 16:25:12	0.371961
2023-10-12 16:25:12	0.364318
2023-10-12 16:25:12	0.350306
2023-10-12 16:25:12	0.341389
2023-10-12 16:25:12	0.343937
2023-10-12 16:25:12	0.360497
2023-10-12 16:25:12	0.35158
2023-10-12 16:25:12	0.324829
2023-10-12 16:25:12	0.271328
2023-10-12 16:25:12	0.203815
2023-10-12 16:25:12	0.150313
[truncated: 4,687 more rows]

## Sheet: OS1
Date	Force [N]		OS1_IN_konkav			OS1_ST_konkav
2023-10-12 16:28:36	-0.00382152				374	0	-0.40126	154
2023-10-12 16:28:36	0.00254768		00:00:00	-0.284066		9.25866e-08	-0.429284
2023-10-12 16:28:36	0.0101907		00:00:00.008000	-0.270054		1.8518e-07	-0.459856
2023-10-12 16:28:36	0.0127384		00:00:00.016000	-0.271328		2.77774e-07	-0.491702
2023-10-12 16:28:36	0.0114646		00:00:00.024000	-0.284066		3.70368e-07	-0.519727
2023-10-12 16:28:36	0.0063692		00:00:00.031000	-0.313365		4.51386e-07	-0.535013
2023-10-12 16:28:36	0.00382152		00:00:00.039000	-0.347758		5.4398e-07	-0.541382
2023-10-12 16:28:36	-0.0063692		00:00:00.047000	-0.385974		6.36574e-07	-0.537561
2023-10-12 16:28:36	-0.0114646		00:00:00.055000	-0.412724		7.2916e-07	-0.538834
2023-10-12 16:28:36	-0.0127384		00:00:00.063000	-0.415272		8.21754e-07	-0.531191
2023-10-12 16:28:36	-0.0178338		00:00:00.071000	-0.392343		9.14348e-07	-0.524822
2023-10-12 16:28:36	-0.0203814		00:00:00.078000	-0.342663		9.95366e-07	-0.519727
2023-10-12 16:28:36	-0.0203814		00:00:00.086000	-0.276423		1.08796e-06	-0.514632
2023-10-12 16:28:36	-0.0203814		00:00:00.094000	-0.19235		1.18055e-06	-0.508262
2023-10-12 16:28:36	-0.0191076		00:00:00.102000	-0.105729		1.27315e-06	-0.500619
2023-10-12 16:28:36	-0.0165599		00:00:00.110000	-0.0496798		1.36574e-06	-0.501893
2023-10-12 16:28:36	-0.0101907		00:00:00.118000	-0.0433106		1.45833e-06	-0.504441
2023-10-12 16:28:36	-0.00509536		00:00:00.125000	-0.0929903		1.53935e-06	-0.513358
2023-10-12 16:28:36	-0.00382152		00:00:00.133000	-0.169421		1.63194e-06	-0.52737
2023-10-12 16:28:36	-0.00382152		00:00:00.141000	-0.262411		1.72453e-06	-0.536287
2023-10-12 16:28:36	-0.00254768		00:00:00.149000	-0.361771		1.81713e-06	-0.549025
2023-10-12 16:28:36	-0.00127384		00:00:00.157000	-0.44457		1.90972e-06	-0.559216
2023-10-12 16:28:36	-0.00382152		00:00:00.165000	-0.501893		2.00231e-06	-0.559216
2023-10-12 16:28:36	-0.00127384		00:00:00.172000	-0.528644		2.08333e-06	-0.555394
2023-10-12 16:28:36	-0.00382152		00:00:00.180000	-0.533739		2.17593e-06	-0.545204
2023-10-12 16:28:36	-0.0063692		00:00:00.188000	-0.509536		2.26851e-06	-0.519727
2023-10-12 16:28:36	-0.00764304		00:00:00.196000	-0.450939		2.36111e-06	-0.487881
2023-10-12 16:28:36	-0.00764304		00:00:00.204000	-0.364318		2.4537e-06	-0.452213
2023-10-12 16:28:36	-0.0063692		00:00:00.211000	-0.278971		2.53472e-06	-0.416546
2023-10-12 16:28:36	-0.00382152		00:00:00.219000	-0.230565		2.62731e-06	-0.389795
2023-10-12 16:28:36	0		00:00:00.227000	-0.271328		2.71991e-06	-0.383426
2023-10-12 16:28:36	-0.00254768		00:00:00.235000	-0.382152		2.8125e-06	-0.388521
2023-10-12 16:28:36	-0.00127384		00:00:00.243000	-0.517179		2.90509e-06	-0.403807
2023-10-12 16:28:36	-0.00254768		00:00:00.251000	-0.62673		2.99768e-06	-0.416546
2023-10-12 16:28:36	-0.00254768		00:00:00.258000	-0.700612		3.0787e-06	-0.435653
2023-10-12 16:28:36	0.00127384		00:00:00.266000	-0.757935		3.17129e-06	-0.454761
2023-10-12 16:28:36	0.00509536		00:00:00.274000	-0.78596		3.26389e-06	-0.470047
2023-10-12 16:28:36	0.00891688		00:00:00.282000	-0.78596		3.35648e-06	-0.475143
2023-10-12 16:28:36	0.0140122		00:00:00.290000	-0.766852		3.44907e-06	-0.466226
2023-10-12 16:28:36	0.0152861		00:00:00.298000	-0.715898		3.54167e-06	-0.450939
2023-10-12 16:28:36	0.0165599		00:00:00.305000	-0.63692		3.62268e-06	-0.435653
2023-10-12 16:28:36	0.0165599		00:00:00.313000	-0.528644		3.71527e-06	-0.426737
2023-10-12 16:28:36	0.0101907		00:00:00.321000	-0.406355		3.80787e-06	-0.413998
2023-10-12 16:28:36	0.00764304		00:00:00.329000	-0.273876		3.90046e-06	-0.402534
2023-10-12 16:28:36	-0.00127384		00:00:00.337000	-0.143944		3.99305e-06	-0.380878
2023-10-12 16:28:36	-0.00382152		00:00:00.345000	-0.056049		4.08565e-06	-0.354128
2023-10-12 16:28:36	-0.00891688		00:00:00.352000	-0.0675135		4.16666e-06	-0.331199
2023-10-12 16:28:36	-0.0114646		00:00:00.360000	-0.160504		4.25926e-06	-0.321008
2023-10-12 16:28:36	-0.0114646		00:00:00.368000	-0.298079		4.35185e-06	-0.317186
2023-10-12 16:28:36	-0.0140122		00:00:00.376000	-0.402534		4.44444e-06	-0.329925
2023-10-12 16:28:36	-0.0101907		00:00:00.384000	-0.467499		4.53703e-06	-0.355401
2023-10-12 16:28:36	-0.0127384		00:00:00.392000	-0.518453		4.62963e-06	-0.382152
2023-10-12 16:28:36	-0.00891688		00:00:00.399000	-0.554121		4.71064e-06	-0.406355
2023-10-12 16:28:36	-0.00891688		00:00:00.407000	-0.571954		4.80324e-06	-0.419094
2023-10-12 16:28:36	-0.00254768		00:00:00.415000	-0.550299		4.89583e-06	-0.430558
2023-10-12 16:28:36	0		00:00:00.423000	-0.47769		4.98843e-06	-0.438201
2023-10-12 16:28:36	0.00382152		00:00:00.431000	-0.371961		5.08101e-06	-0.438201
2023-10-12 16:28:36	0.0101907		00:00:00.439000	-0.25222		5.16204e-06	-0.424189
2023-10-12 16:28:36	0.0140122		00:00:00.446000	-0.138849		5.25462e-06	-0.396164
2023-10-12 16:28:36	0.0114646		00:00:00.454000	-0.0700612		5.34722e-06	-0.365592
2023-10-12 16:28:36	0.00127384		00:00:00.462000	-0.0509536		5.43981e-06	-0.346485
2023-10-12 16:28:36	-0.00382152		00:00:00.470000	-0.087895		5.53241e-06	-0.337568
2023-10-12 16:28:36	-0.00764304		00:00:00.478000	-0.168147		5.625e-06	-0.326103
2023-10-12 16:28:36	-0.0114646		00:00:00.485000	-0.271328		5.70602e-06	-0.312091
2023-10-12 16:28:36	-0.00764304		00:00:00.493000	-0.361771		5.79861e-06	-0.294257
2023-10-12 16:28:36	-0.00509536		00:00:00.501000	-0.438201		5.8912e-06	-0.282793
2023-10-12 16:28:36	-0.00891688		00:00:00.509000	-0.495524		5.98379e-06	-0.266233
2023-10-12 16:28:36	-0.00764304		00:00:00.517000	-0.533739		6.07639e-06	-0.247125
2023-10-12 16:28:36	-0.00254768		00:00:00.525000	-0.528644		6.16898e-06	-0.216553
2023-10-12 16:28:36	0		00:00:00.532000	-0.464952		6.25e-06	-0.17579
2023-10-12 16:28:36	0.00127384		00:00:00.540000	-0.337568		6.34259e-06	-0.137575
2023-10-12 16:28:36	0.00127384		00:00:00.548000	-0.150313		6.43518e-06	-0.0904427
2023-10-12 16:28:36	0.00254768		00:00:00.556000	0.0547751		6.52778e-06	-0.0382152
2023-10-12 16:28:36	0.00509536		00:00:00.564000	0.211457		6.62036e-06	0.0152861
2023-10-12 16:28:36	0.00382152		00:00:00.572000	0.266233		6.71296e-06	0.0649659
2023-10-12 16:28:36	0.00254768		00:00:00.579000	0.275149		6.79398e-06	0.122289
2023-10-12 16:28:36	-0.00127384		00:00:00.587000	0.244577		6.88657e-06	0.202541
2023-10-12 16:28:36	-0.0063692		00:00:00.595000	0.171968		6.97916e-06	0.299353
2023-10-12 16:28:36	-0.0063692		00:00:00.603000	0.0407629		7.07176e-06	0.388521
2023-10-12 16:28:36	-0.00382152		00:00:00.611000	-0.105729		7.16435e-06	0.475143
2023-10-12 16:28:36	-0.00382152		00:00:00.619000	-0.202541		7.25694e-06	0.533739
2023-10-12 16:28:36	-0.00254768		00:00:00.626000	-0.270054		7.33796e-06	0.574502
2023-10-12 16:28:36	0.00254768		00:00:00.634000	-0.304448		7.43055e-06	0.599979
2023-10-12 16:28:36	-0.00127384		00:00:00.642000	-0.284066		7.52314e-06	0.599979
2023-10-12 16:28:36	0.00254768		00:00:00.650000	-0.184707		7.61574e-06	0.580871
2023-10-12 16:28:36	0.0063692		00:00:00.658000	-0.0331198		7.70833e-06	0.564311
2023-10-12 16:28:36	0.00891688		00:00:00.666000	0.164325		7.80093e-06	0.538834
2023-10-12 16:28:36	0.0063692		00:00:00.673000	0.366866		7.88194e-06	0.522274
2023-10-12 16:28:36	0.0063692		00:00:00.681000	0.506988		7.97454e-06	0.535013
2023-10-12 16:28:36	0.00127384		00:00:00.689000	0.606348		8.06712e-06	0.579597
2023-10-12 16:28:36	-0.00509536		00:00:00.697000	0.689148		8.15972e-06	0.678957
2023-10-12 16:28:36	-0.00764304		00:00:00.705000	0.761756		8.25231e-06	0.780864
2023-10-12 16:28:36	-0.00382152		00:00:00.712000	0.7694		8.33333e-06	0.867485
2023-10-12 16:28:36	-0.00382152		00:00:00.720000	0.680231		8.42592e-06	0.969392
2023-10-12 16:28:36	-0.00254768		00:00:00.728000	0.591062		8.51852e-06	1.05984
2023-10-12 16:28:36	-0.00382152		00:00:00.736000	0.538834		8.61111e-06	1.11334
2023-10-12 16:28:36	-0.00764304		00:00:00.744000	0.490428		8.7037e-06	1.10442
2023-10-12 16:28:36	-0.00254768		00:00:00.752000	0.450939		8.79629e-06	0.746471
2023-10-12 16:28:36	-0.00891688		00:00:00.759000	0.46113		8.87731e-06	0.328651
2023-10-12 16:28:36	-0.0063692		00:00:00.767000	0.503167		8.9699e-06	0.430558
2023-10-12 16:28:36	-0.00764304		00:00:00.775000	0.555394		9.0625e-06	0.517179
2023-10-12 16:28:36	-0.00509536		00:00:00.783000	0.615265		9.15509e-06	0.602526
2023-10-12 16:28:36	0.00127384		00:00:00.791000	0.695517		9.24768e-06	0.65348
2023-10-12 16:28:36	0.00509536		00:00:00.799000	0.778316		9.34028e-06	0.692969
2023-10-12 16:28:36	0.00764304		00:00:00.806000	0.857295		9.4213e-06	0.728637
2023-10-12 16:28:36	0.00254768		00:00:00.814000	0.910796		9.51389e-06	0.875128
2023-10-12 16:28:36	0.00382152		00:00:00.822000	0.94519		9.60648e-06	1.00888
2023-10-12 16:28:36	0.00509536		00:00:00.830000	0.982131		9.69907e-06	0.96175
2023-10-12 16:28:36	0.0063692		00:00:00.838000	1.02799		9.79166e-06	0.847104
2023-10-12 16:28:36	0.0101907		00:00:00.846000	1.06875		9.88426e-06	0.749018
2023-10-12 16:28:36	0.0127384		00:00:00.853000	1.13117		9.96528e-06	0.599979
2023-10-12 16:28:36	0.0127384		00:00:00.861000	1.21907		1.00579e-05	0.389795
2023-10-12 16:28:36	0.00891688		00:00:00.869000	1.30951		1.01505e-05	0.17579
2023-10-12 16:28:36	0		00:00:00.877000	1.3732		1.0243e-05	-0.0458583
2023-10-12 16:28:36	-0.00254768		00:00:00.885000	1.42925		1.03356e-05	-0.196171
2023-10-12 16:28:36	-0.00509536		00:00:00.893000	1.47256		1.04282e-05	-0.286614
2023-10-12 16:28:36	-0.00382152		00:00:00.900000	1.51205		1.05093e-05	-0.340115
2023-10-12 16:28:36	-0.00127384		00:00:00.908000	1.55281		1.06018e-05	-0.347758
2023-10-12 16:28:36	0.0063692		00:00:00.916000	1.5872		1.06944e-05	-0.291709
2023-10-12 16:28:36	0.00891688		00:00:00.924000	1.61778		1.0787e-05	-0.145218
2023-10-12 16:28:36	0.0127384		00:00:00.932000	1.63179		1.08796e-05	0.0840735
2023-10-12 16:28:37	0.0114646		00:00:00.940000	1.65854		1.09722e-05	0.371961
2023-10-12 16:28:37	0.0114646		00:00:00.947000	1.67383		1.10532e-05	0.689148
2023-10-12 16:28:37	0.0114646		00:00:00.955000	1.6993		1.11458e-05	0.973214
2023-10-12 16:28:37	0.0140122		00:00:00.963000	1.74516		1.12384e-05	1.14136
2023-10-12 16:28:37	0.0114646		00:00:00.971000	1.82669		1.1331e-05	1.15919
2023-10-12 16:28:37	0.0140122		00:00:00.979000	1.92605
2023-10-12 16:28:37	0.0101907		00:00:00.986000	2.02286
2023-10-12 16:28:37	0.00891688		00:00:00.994000	2.10438
2023-10-12 16:28:37	0.00764304		00:00:01.002000	2.16043
2023-10-12 16:28:37	0		00:00:01.010000	2.21011
2023-10-12 16:28:37	-0.0063692		00:00:01.018000	2.27635
2023-10-12 16:28:37	-0.00891688		00:00:01.026000	2.32858
2023-10-12 16:28:37	-0.00891688		00:00:01.033000	2.31966
2023-10-12 16:28:37	-0.00509536		00:00:01.041000	2.27763
2023-10-12 16:28:37	-0.00254768		00:00:01.049000	2.22667
2023-10-12 16:28:37	-0.00254768		00:00:01.057000	2.18336
2023-10-12 16:28:37	0.00254768		00:00:01.065000	2.17699
2023-10-12 16:28:37	0.00509536		00:00:01.073000	2.19483
2023-10-12 16:28:37	0.00891688		00:00:01.080000	2.24196
2023-10-12 16:28:37	0.00509536		00:00:01.088000	2.29291
2023-10-12 16:28:37	0.00382152		00:00:01.096000	2.33622
2023-10-12 16:28:37	0.00127384		00:00:01.104000	2.37571
2023-10-12 16:28:37	0.00254768		00:00:01.112000	2.41138
2023-10-12 16:28:37	0.00127384		00:00:01.120000	2.46616
2023-10-12 16:28:37	0.00382152		00:00:01.127000	2.54386
2023-10-12 16:28:37	0.00382152		00:00:01.135000	2.65723
2023-10-12 16:28:37	0.00509536		00:00:01.143000	2.79608
2023-10-12 16:28:37	0.00891688		00:00:01.151000	2.94002
2023-10-12 16:28:37	0.00382152		00:00:01.159000	3.05594
2023-10-12 16:28:37	0.00509536		00:00:01.167000	3.1311
2023-10-12 16:28:37	0.0063692		00:00:01.174000	3.20498
2023-10-12 16:28:37	0.00891688		00:00:01.182000	3.25721
2023-10-12 16:28:37	0.0101907		00:00:01.190000	3.28523
2023-10-12 16:28:37	0.0114646		00:00:01.198000	3.326
2023-10-12 16:28:37	0.0127384		00:00:01.206000	3.39479
2023-10-12 16:28:37	0.00764304		00:00:01.213000	3.46485
2023-10-12 16:28:37	0
2023-10-12 16:28:37	-0.00382152
2023-10-12 16:28:37	-0.00764304
2023-10-12 16:28:37	-0.00764304
2023-10-12 16:28:37	-0.00509536
2023-10-12 16:28:37	0.0101907
2023-10-12 16:28:37	0.0178338
2023-10-12 16:28:37	0.0152861
2023-10-12 16:28:37	0.00891688
2023-10-12 16:28:37	0.0063692
2023-10-12 16:28:37	-0.00127384
2023-10-12 16:28:37	-0.00509536
2023-10-12 16:28:37	0.00127384
2023-10-12 16:28:37	0.0101907
2023-10-12 16:28:37	0.0140122
2023-10-12 16:28:37	0.00891688
2023-10-12 16:28:37	0.0101907
2023-10-12 16:28:37	0.00509536
2023-10-12 16:28:37	0.00127384
2023-10-12 16:28:37	0.00254768
2023-10-12 16:28:37	0.00127384
2023-10-12 16:28:37	0.00127384
2023-10-12 16:28:37	-0.00127384
2023-10-12 16:28:37	-0.00382152
2023-10-12 16:28:37	-0.00254768
2023-10-12 16:28:37	-0.00254768
2023-10-12 16:28:37	0
2023-10-12 16:28:37	-0.00382152
2023-10-12 16:28:37	-0.00382152
2023-10-12 16:28:37	-0.00382152
2023-10-12 16:28:37	-0.00509536
2023-10-12 16:28:37	-0.00382152
2023-10-12 16:28:37	-0.00509536
2023-10-12 16:28:37	-0.00382152
2023-10-12 16:28:37	0.00254768
2023-10-12 16:28:37	0.00127384
2023-10-12 16:28:37	0.00382152
2023-10-12 16:28:37	0.0101907
2023-10-12 16:28:37	0.0114646
2023-10-12 16:28:37	0.00891688
2023-10-12 16:28:37	0.0114646
2023-10-12 16:28:37	0.0165599
2023-10-12 16:28:37	0.0178338
2023-10-12 16:28:37	0.0191076
2023-10-12 16:28:37	0.0191076
2023-10-12 16:28:37	0.0140122
2023-10-12 16:28:37	0.00764304
2023-10-12 16:28:37	0.00127384
2023-10-12 16:28:37	-0.00127384
2023-10-12 16:28:37	0.00127384
2023-10-12 16:28:37	0.00764304
2023-10-12 16:28:37	0.0101907
2023-10-12 16:28:37	0.0101907
2023-10-12 16:28:37	0.00764304
2023-10-12 16:28:37	0.00509536
2023-10-12 16:28:37	0.00127384
2023-10-12 16:28:37	-0.00254768
2023-10-12 16:28:37	-0.00127384
2023-10-12 16:28:37	-0.00509536
2023-10-12 16:28:37	-0.00254768
2023-10-12 16:28:37	0.0063692
2023-10-12 16:28:37	0.0127384
2023-10-12 16:28:37	0.0152861
2023-10-12 16:28:37	0.0152861
2023-10-12 16:28:37	0.0152861
2023-10-12 16:28:37	0.00891688
2023-10-12 16:28:37	0.00509536
2023-10-12 16:28:37	0.00127384
2023-10-12 16:28:37	-0.00509536
2023-10-12 16:28:37	-0.00764304
2023-10-12 16:28:37	-0.0063692
2023-10-12 16:28:37	-0.00382152
2023-10-12 16:28:37	-0.00127384
2023-10-12 16:28:37	-0.00254768
2023-10-12 16:28:37	0
2023-10-12 16:28:37	0.00509536
2023-10-12 16:28:37	0.0140122
2023-10-12 16:28:37	0.0165599
2023-10-12 16:28:37	0.0191076
2023-10-12 16:28:37	0.0191076
2023-10-12 16:28:37	0.0191076
2023-10-12 16:28:37	0.0140122
2023-10-12 16:28:37	0.0114646
2023-10-12 16:28:37	0.00764304
2023-10-12 16:28:37	0.0063692
2023-10-12 16:28:37	0.00254768
2023-10-12 16:28:37	0.00509536
2023-10-12 16:28:37	0.00382152
2023-10-12 16:28:37	0.00509536
2023-10-12 16:28:37	0.0063692
2023-10-12 16:28:37	0.00382152
2023-10-12 16:28:37	0.00509536
2023-10-12 16:28:38	0.00764304
2023-10-12 16:28:38	0.0127384
2023-10-12 16:28:38	0.0127384
2023-10-12 16:28:38	0.0165599
2023-10-12 16:28:38	0.0165599
2023-10-12 16:28:38	0.0191076
2023-10-12 16:28:38	0.0178338
2023-10-12 16:28:38	0.0114646
2023-10-12 16:28:38	0.00127384
2023-10-12 16:28:38	-0.00254768
2023-10-12 16:28:38	-0.00254768
2023-10-12 16:28:38	0.00254768
2023-10-12 16:28:38	0.0063692
2023-10-12 16:28:38	0.0101907
2023-10-12 16:28:38	0.00891688
2023-10-12 16:28:38	0.00382152
2023-10-12 16:28:38	0
2023-10-12 16:28:38	0
2023-10-12 16:28:38	0.00127384
2023-10-12 16:28:38	0.00254768
2023-10-12 16:28:38	0.00382152
2023-10-12 16:28:38	0.00509536
2023-10-12 16:28:38	0.00764304
2023-10-12 16:28:38	0.0127384
2023-10-12 16:28:38	0.0178338
2023-10-12 16:28:38	0.0152861
2023-10-12 16:28:38	0.0101907
2023-10-12 16:28:38	0.00764304
2023-10-12 16:28:38	0
2023-10-12 16:28:38	0
2023-10-12 16:28:38	0.00382152
2023-10-12 16:28:38	0.0101907
2023-10-12 16:28:38	0.0127384
2023-10-12 16:28:38	0.0127384
2023-10-12 16:28:38	0.0114646
2023-10-12 16:28:38	0.00764304
2023-10-12 16:28:38	0.0063692
2023-10-12 16:28:38	0.00254768
2023-10-12 16:28:38	0.00764304
2023-10-12 16:28:38	0.0063692
2023-10-12 16:28:38	0.00382152
2023-10-12 16:28:38	0.00382152
2023-10-12 16:28:38	0.00509536
2023-10-12 16:28:38	0.00382152
2023-10-12 16:28:38	0.0063692
2023-10-12 16:28:38	0.00891688
2023-10-12 16:28:38	0.0063692
2023-10-12 16:28:38	0.00764304
2023-10-12 16:28:38	0.0063692
2023-10-12 16:28:38	0.00891688
2023-10-12 16:28:38	0.0101907
2023-10-12 16:28:38	0.0114646
2023-10-12 16:28:38	0.0114646
2023-10-12 16:28:38	0.0140122
2023-10-12 16:28:38	0.0191076
2023-10-12 16:28:38	0.0229291
2023-10-12 16:28:38	0.0216553
2023-10-12 16:28:38	0.0191076
2023-10-12 16:28:38	0.0152861
2023-10-12 16:28:38	0.00509536
2023-10-12 16:28:38	0.00127384
2023-10-12 16:28:38	0.00254768
2023-10-12 16:28:38	0.00382152
2023-10-12 16:28:38	0.00382152
2023-10-12 16:28:38	0.00891688
2023-10-12 16:28:38	0.0127384
2023-10-12 16:28:38	0.0165599
2023-10-12 16:28:38	0.0140122
2023-10-12 16:28:38	0.0178338
2023-10-12 16:28:38	0.0165599
2023-10-12 16:28:38	0.0178338
2023-10-12 16:28:38	0.0216553
2023-10-12 16:28:38	0.0229291
2023-10-12 16:28:38	0.0203814
2023-10-12 16:28:38	0.0165599
2023-10-12 16:28:38	0.0101907
2023-10-12 16:28:38	0.0101907
2023-10-12 16:28:38	0.00509536
2023-10-12 16:28:38	0.00382152
2023-10-12 16:28:38	0.00127384
2023-10-12 16:28:38	0.00509536
2023-10-12 16:28:38	0.0101907
2023-10-12 16:28:38	0.0101907
2023-10-12 16:28:38	0.0165599
2023-10-12 16:28:38	0.0216553
2023-10-12 16:28:38	0.0229291
2023-10-12 16:28:38	0.0203814
2023-10-12 16:28:38	0.0178338
2023-10-12 16:28:38	0.0191076
2023-10-12 16:28:38	0.0140122
2023-10-12 16:28:38	0.00764304
2023-10-12 16:28:38	0.00127384
2023-10-12 16:28:38	0
2023-10-12 16:28:38	0
2023-10-12 16:28:38	0.00127384
2023-10-12 16:28:38	0.00127384
2023-10-12 16:28:38	0
2023-10-12 16:28:38	0
2023-10-12 16:28:38	0.00127384
2023-10-12 16:28:38	0.00509536
2023-10-12 16:28:38	0.0063692
2023-10-12 16:28:38	0.0063692
2023-10-12 16:28:38	0.0063692
2023-10-12 16:28:38	0.0140122
2023-10-12 16:28:38	0.0127384
2023-10-12 16:28:38	0.0191076
2023-10-12 16:28:38	0.0216553
2023-10-12 16:28:38	0.0254768
2023-10-12 16:28:38	0.0229291
2023-10-12 16:28:38	0.0216553
2023-10-12 16:28:38	0.0140122
2023-10-12 16:28:38	0.00127384
2023-10-12 16:28:38	0
2023-10-12 16:28:38	0.00254768
2023-10-12 16:28:38	0.0101907
2023-10-12 16:28:38	0.0114646
2023-10-12 16:28:38	0.0101907
2023-10-12 16:28:38	0.00891688
2023-10-12 16:28:38	0.00764304
2023-10-12 16:28:38	0.00764304
2023-10-12 16:28:38	0.0101907
2023-10-12 16:28:38	0.0114646
2023-10-12 16:28:38	0.0127384
2023-10-12 16:28:38	0.0114646
2023-10-12 16:28:38	0.0140122
2023-10-12 16:28:38	0.0191076
2023-10-12 16:28:38	0.0216553
2023-10-12 16:28:38	0.0216553
2023-10-12 16:28:39	0.0191076
2023-10-12 16:28:39	0.0127384
2023-10-12 16:28:39	0.00891688
2023-10-12 16:28:39	0.0101907
2023-10-12 16:28:39	0.0114646
2023-10-12 16:28:39	0.00509536
2023-10-12 16:28:39	0.00127384
2023-10-12 16:28:39	-0.00254768
2023-10-12 16:28:39	0.00127384
2023-10-12 16:28:39	0
2023-10-12 16:28:39	0.00764304
2023-10-12 16:28:39	0.0101907
2023-10-12 16:28:39	0.0114646
2023-10-12 16:28:39	0.0191076
2023-10-12 16:28:39	0.0216553
2023-10-12 16:28:39	0.024203
2023-10-12 16:28:39	0.0229291
2023-10-12 16:28:39	0.0216553
2023-10-12 16:28:39	0.0216553
2023-10-12 16:28:39	0.0191076
2023-10-12 16:28:39	0.0178338
2023-10-12 16:28:39	0.0127384
2023-10-12 16:28:39	0.0114646
2023-10-12 16:28:39	0.00764304
2023-10-12 16:28:39	0.0063692
2023-10-12 16:28:39	0.0063692
2023-10-12 16:28:39	0.0063692
2023-10-12 16:28:39	0.00764304
2023-10-12 16:28:39	0.0127384
2023-10-12 16:28:39	0.0140122
2023-10-12 16:28:39	0.0165599
2023-10-12 16:28:39	0.0127384
2023-10-12 16:28:39	0.00891688
2023-10-12 16:28:39	0
2023-10-12 16:28:39	-0.00127384
2023-10-12 16:28:39	-0.00127384
2023-10-12 16:28:39	-0.00509536
2023-10-12 16:28:39	-0.00764304
2023-10-12 16:28:39	-0.00764304
2023-10-12 16:28:39	-0.00764304
2023-10-12 16:28:39	-0.00509536
2023-10-12 16:28:39	-0.00509536
2023-10-12 16:28:39	0
2023-10-12 16:28:39	0.00891688
2023-10-12 16:28:39	0.0165599
2023-10-12 16:28:39	0.0152861
2023-10-12 16:28:39	0.0127384
2023-10-12 16:28:39	0.0152861
2023-10-12 16:28:39	0.0191076
2023-10-12 16:28:39	0.0203814
2023-10-12 16:28:39	0.0178338
2023-10-12 16:28:39	0.0165599
2023-10-12 16:28:39	0.0127384
2023-10-12 16:28:39	0.0140122
2023-10-12 16:28:39	0.0152861
2023-10-12 16:28:39	0.0165599
2023-10-12 16:28:39	0.0114646
2023-10-12 16:28:39	0.0127384
2023-10-12 16:28:39	0.00891688
2023-10-12 16:28:39	0.00891688
2023-10-12 16:28:39	0.0127384
2023-10-12 16:28:39	0.0127384
2023-10-12 16:28:39	0.00764304
2023-10-12 16:28:39	0.0063692
2023-10-12 16:28:39	0.00254768
2023-10-12 16:28:39	0.00382152
2023-10-12 16:28:39	0.00764304
2023-10-12 16:28:39	0.00891688
2023-10-12 16:28:39	0.0114646
2023-10-12 16:28:39	0.0114646
2023-10-12 16:28:39	0.0114646
2023-10-12 16:28:39	0.00764304
2023-10-12 16:28:39	0.00254768
2023-10-12 16:28:39	0.00382152
2023-10-12 16:28:39	0.00382152
2023-10-12 16:28:39	0.00509536
2023-10-12 16:28:39	0.00382152
2023-10-12 16:28:39	0.00509536
2023-10-12 16:28:39	0.0101907
2023-10-12 16:28:39	0.0101907
2023-10-12 16:28:39	0.00891688
2023-10-12 16:28:39	0.0063692
2023-10-12 16:28:39	0.00509536
2023-10-12 16:28:39	0.0114646
2023-10-12 16:28:39	0.0127384
2023-10-12 16:28:39	0.00891688
2023-10-12 16:28:39	0.00254768
2023-10-12 16:28:39	-0.00127384
2023-10-12 16:28:39	0.00382152
2023-10-12 16:28:39	0.0063692
2023-10-12 16:28:39	0.0101907
2023-10-12 16:28:39	0.0127384
2023-10-12 16:28:39	0.0152861
2023-10-12 16:28:39	0.00509536
2023-10-12 16:28:39	0.00382152
2023-10-12 16:28:39	0.00254768
2023-10-12 16:28:39	0.00254768
2023-10-12 16:28:39	-0.00254768
2023-10-12 16:28:39	-0.00509536
2023-10-12 16:28:39	-0.00509536
2023-10-12 16:28:39	-0.00382152
2023-10-12 16:28:39	-0.00382152
2023-10-12 16:28:39	-0.00254768
2023-10-12 16:28:39	-0.00127384
2023-10-12 16:28:39	0.00127384
2023-10-12 16:28:39	0.00891688
2023-10-12 16:28:39	0.0063692
2023-10-12 16:28:39	0.0101907
2023-10-12 16:28:39	0.00891688
2023-10-12 16:28:39	0.00764304
2023-10-12 16:28:39	0.00509536
2023-10-12 16:28:39	0.00382152
2023-10-12 16:28:39	0.00764304
2023-10-12 16:28:39	0.00764304
2023-10-12 16:28:39	0.0063692
2023-10-12 16:28:39	-0.00127384
2023-10-12 16:28:39	-0.00382152
2023-10-12 16:28:39	0.00127384
2023-10-12 16:28:39	0.0101907
2023-10-12 16:28:39	0.0152861
2023-10-12 16:28:39	0.0178338
2023-10-12 16:28:39	0.0165599
2023-10-12 16:28:39	0.0140122
2023-10-12 16:28:39	0.0127384
2023-10-12 16:28:39	0.00764304
2023-10-12 16:28:39	0.00127384
2023-10-12 16:28:39	-0.00382152
2023-10-12 16:28:40	-0.0101907
2023-10-12 16:28:40	-0.00891688
2023-10-12 16:28:40	-0.00254768
2023-10-12 16:28:40	0.00127384
2023-10-12 16:28:40	0
2023-10-12 16:28:40	0.00127384
2023-10-12 16:28:40	-0.00127384
2023-10-12 16:28:40	-0.00127384
2023-10-12 16:28:40	0.00127384
2023-10-12 16:28:40	0.00127384
2023-10-12 16:28:40	0
2023-10-12 16:28:40	0.00127384
2023-10-12 16:28:40	0.00127384
2023-10-12 16:28:40	-0.00254768
2023-10-12 16:28:40	-0.00382152
2023-10-12 16:28:40	-0.00254768
2023-10-12 16:28:40	-0.00254768
2023-10-12 16:28:40	0.00127384
2023-10-12 16:28:40	-0.00382152
2023-10-12 16:28:40	-0.00254768
2023-10-12 16:28:40	-0.00382152
2023-10-12 16:28:40	-0.00382152
2023-10-12 16:28:40	0
2023-10-12 16:28:40	0
2023-10-12 16:28:40	0.00254768
2023-10-12 16:28:40	0.00382152
2023-10-12 16:28:40	0.0063692
2023-10-12 16:28:40	0
2023-10-12 16:28:40	0.00127384
2023-10-12 16:28:40	0.00127384
2023-10-12 16:28:40	0.00127384
2023-10-12 16:28:40	-0.00254768
2023-10-12 16:28:40	-0.00254768
2023-10-12 16:28:40	-0.00382152
2023-10-12 16:28:40	-0.0063692
2023-10-12 16:28:40	-0.00509536
2023-10-12 16:28:40	-0.00382152
2023-10-12 16:28:40	-0.00254768
2023-10-12 16:28:40	0.00127384
2023-10-12 16:28:40	0.00254768
2023-10-12 16:28:40	0.00254768
2023-10-12 16:28:40	-0.00127384
2023-10-12 16:28:40	-0.00382152
2023-10-12 16:28:40	-0.00891688
2023-10-12 16:28:40	-0.0101907
2023-10-12 16:28:40	-0.00891688
2023-10-12 16:28:40	-0.00509536
2023-10-12 16:28:40	-0.0063692
2023-10-12 16:28:40	-0.00764304
2023-10-12 16:28:40	-0.0101907
2023-10-12 16:28:40	-0.0127384
2023-10-12 16:28:40	-0.0101907
2023-10-12 16:28:40	-0.00509536
2023-10-12 16:28:40	-0.00254768
2023-10-12 16:28:40	0.00382152
2023-10-12 16:28:40	0.00382152
2023-10-12 16:28:40	-0.00382152
2023-10-12 16:28:40	-0.0127384
2023-10-12 16:28:40	-0.0203814
2023-10-12 16:28:40	-0.0178338
2023-10-12 16:28:40	-0.0152861
2023-10-12 16:28:40	-0.0203814
2023-10-12 16:28:40	-0.0254768
2023-10-12 16:28:40	-0.024203
2023-10-12 16:28:40	-0.0216553
2023-10-12 16:28:40	-0.0191076
2023-10-12 16:28:40	-0.0165599
2023-10-12 16:28:40	-0.00891688
2023-10-12 16:28:40	-0.00127384
2023-10-12 16:28:40	0.00382152
2023-10-12 16:28:40	0.00127384
2023-10-12 16:28:40	-0.00382152
2023-10-12 16:28:40	-0.00764304
2023-10-12 16:28:40	-0.00764304
2023-10-12 16:28:40	-0.00764304
2023-10-12 16:28:40	-0.0063692
2023-10-12 16:28:40	-0.00509536
2023-10-12 16:28:40	-0.00382152
2023-10-12 16:28:40	-0.0063692
2023-10-12 16:28:40	-0.00891688
2023-10-12 16:28:40	-0.0114646
2023-10-12 16:28:40	-0.0101907
2023-10-12 16:28:40	-0.00127384
2023-10-12 16:28:40	0.00127384
2023-10-12 16:28:40	0.00509536
2023-10-12 16:28:40	0.00382152
2023-10-12 16:28:40	0
2023-10-12 16:28:40	-0.00764304
2023-10-12 16:28:40	-0.0140122
2023-10-12 16:28:40	-0.0178338
2023-10-12 16:28:40	-0.0229291
2023-10-12 16:28:40	-0.0280245
2023-10-12 16:28:40	-0.0292983
2023-10-12 16:28:40	-0.0292983
2023-10-12 16:28:40	-0.0292983
2023-10-12 16:28:40	-0.0280245
2023-10-12 16:28:40	-0.0216553
2023-10-12 16:28:40	-0.0127384
2023-10-12 16:28:40	-0.0063692
2023-10-12 16:28:40	-0.0063692
2023-10-12 16:28:40	-0.0063692
2023-10-12 16:28:40	-0.0063692
2023-10-12 16:28:40	-0.00891688
2023-10-12 16:28:40	-0.0063692
2023-10-12 16:28:40	-0.00382152
2023-10-12 16:28:40	-0.00382152
2023-10-12 16:28:40	-0.00127384
2023-10-12 16:28:40	-0.00254768
2023-10-12 16:28:40	-0.00764304
2023-10-12 16:28:40	-0.0127384
2023-10-12 16:28:40	-0.0165599
2023-10-12 16:28:40	-0.0178338
2023-10-12 16:28:40	-0.0127384
2023-10-12 16:28:40	-0.0101907
2023-10-12 16:28:40	-0.00764304
2023-10-12 16:28:40	-0.0063692
2023-10-12 16:28:40	-0.00509536
2023-10-12 16:28:40	-0.00764304
2023-10-12 16:28:40	-0.0063692
2023-10-12 16:28:40	-0.00891688
2023-10-12 16:28:40	-0.00891688
2023-10-12 16:28:40	-0.0063692
2023-10-12 16:28:40	-0.00891688
2023-10-12 16:28:40	-0.0127384
2023-10-12 16:28:40	-0.0101907
2023-10-12 16:28:40	-0.0127384
2023-10-12 16:28:40	-0.0152861
2023-10-12 16:28:40	-0.0165599
2023-10-12 16:28:41	-0.0191076
2023-10-12 16:28:41	-0.0216553
2023-10-12 16:28:41	-0.0203814
2023-10-12 16:28:41	-0.0152861
2023-10-12 16:28:41	-0.00891688
2023-10-12 16:28:41	-0.00764304
2023-10-12 16:28:41	-0.00509536
2023-10-12 16:28:41	-0.00382152
2023-10-12 16:28:41	-0.00254768
2023-10-12 16:28:41	-0.00382152
2023-10-12 16:28:41	0.00254768
2023-10-12 16:28:41	0.00891688
2023-10-12 16:28:41	0.0114646
2023-10-12 16:28:41	0.0101907
2023-10-12 16:28:41	0.00382152
2023-10-12 16:28:41	0.00127384
2023-10-12 16:28:41	0.00509536
2023-10-12 16:28:41	-0.00127384
2023-10-12 16:28:41	-0.00254768
2023-10-12 16:28:41	-0.00254768
2023-10-12 16:28:41	-0.00764304
2023-10-12 16:28:41	-0.00382152
2023-10-12 16:28:41	-0.00891688
2023-10-12 16:28:41	-0.0165599
2023-10-12 16:28:41	-0.0165599
2023-10-12 16:28:41	-0.0191076
2023-10-12 16:28:41	-0.0191076
2023-10-12 16:28:41	-0.0191076
2023-10-12 16:28:41	-0.0203814
2023-10-12 16:28:41	-0.0114646
2023-10-12 16:28:41	-0.0063692
2023-10-12 16:28:41	-0.00127384
2023-10-12 16:28:41	-0.00127384
2023-10-12 16:28:41	0.00254768
2023-10-12 16:28:41	0.00254768
2023-10-12 16:28:41	-0.00127384
2023-10-12 16:28:41	-0.00382152
2023-10-12 16:28:41	-0.00764304
2023-10-12 16:28:41	-0.0063692
2023-10-12 16:28:41	-0.0101907
2023-10-12 16:28:41	-0.0152861
2023-10-12 16:28:41	-0.0165599
2023-10-12 16:28:41	-0.0191076
2023-10-12 16:28:41	-0.0152861
2023-10-12 16:28:41	-0.0101907
2023-10-12 16:28:41	-0.0063692
2023-10-12 16:28:41	-0.00127384
2023-10-12 16:28:41	0.00254768
2023-10-12 16:28:41	0.00254768
2023-10-12 16:28:41	0.00127384
2023-10-12 16:28:41	0.00127384
2023-10-12 16:28:41	0.00127384
2023-10-12 16:28:41	0
2023-10-12 16:28:41	-0.00382152
2023-10-12 16:28:41	-0.00382152
2023-10-12 16:28:41	-0.0063692
2023-10-12 16:28:41	-0.00891688
2023-10-12 16:28:41	-0.0140122
2023-10-12 16:28:41	-0.0140122
2023-10-12 16:28:41	-0.0152861
2023-10-12 16:28:41	-0.0127384
2023-10-12 16:28:41	-0.0140122
2023-10-12 16:28:41	-0.0127384
2023-10-12 16:28:41	-0.0140122
2023-10-12 16:28:41	-0.0140122
2023-10-12 16:28:41	-0.0203814
2023-10-12 16:28:41	-0.0254768
2023-10-12 16:28:41	-0.024203
2023-10-12 16:28:41	-0.0267507
2023-10-12 16:28:41	-0.0216553
2023-10-12 16:28:41	-0.0191076
2023-10-12 16:28:41	-0.0229291
2023-10-12 16:28:41	-0.024203
2023-10-12 16:28:41	-0.0216553
2023-10-12 16:28:41	-0.0191076
2023-10-12 16:28:41	-0.0267507
2023-10-12 16:28:41	-0.0343937
2023-10-12 16:28:41	-0.0267507
2023-10-12 16:28:41	-0.0203814
2023-10-12 16:28:41	-0.0203814
2023-10-12 16:28:41	-0.0216553
2023-10-12 16:28:41	-0.0191076
2023-10-12 16:28:41	-0.0203814
2023-10-12 16:28:41	-0.0178338
2023-10-12 16:28:41	-0.0101907
2023-10-12 16:28:41	0.00382152
2023-10-12 16:28:41	0.0191076
2023-10-12 16:28:41	0.0216553
2023-10-12 16:28:41	0.0280245
2023-10-12 16:28:41	0.0292983
2023-10-12 16:28:41	0.0343937
2023-10-12 16:28:41	0.0331198
2023-10-12 16:28:41	0.031846
2023-10-12 16:28:41	0.0356675
2023-10-12 16:28:41	0.0369414
2023-10-12 16:28:41	0.0343937
2023-10-12 16:28:41	0.0267507
2023-10-12 16:28:41	0.0191076
2023-10-12 16:28:41	0.00764304
2023-10-12 16:28:41	0.00382152
2023-10-12 16:28:41	-0.00254768
2023-10-12 16:28:41	-0.0063692
2023-10-12 16:28:41	-0.00254768
2023-10-12 16:28:41	-0.00254768
2023-10-12 16:28:41	-0.00891688
2023-10-12 16:28:41	-0.00891688
2023-10-12 16:28:41	-0.0127384
2023-10-12 16:28:41	-0.0140122
2023-10-12 16:28:41	-0.0127384
2023-10-12 16:28:41	-0.0127384
2023-10-12 16:28:41	-0.0140122
2023-10-12 16:28:41	-0.0114646
2023-10-12 16:28:41	-0.0101907
2023-10-12 16:28:41	-0.0140122
2023-10-12 16:28:41	-0.0152861
2023-10-12 16:28:41	-0.0203814
2023-10-12 16:28:41	-0.0140122
2023-10-12 16:28:41	-0.00509536
2023-10-12 16:28:41	0.00127384
2023-10-12 16:28:41	0.0063692
2023-10-12 16:28:41	0.00509536
2023-10-12 16:28:41	0.00382152
2023-10-12 16:28:41	0.0101907
2023-10-12 16:28:41	0.0140122
2023-10-12 16:28:41	0.0165599
2023-10-12 16:28:41	0.0165599
2023-10-12 16:28:41	0.0191076
2023-10-12 16:28:41	0.0203814
2023-10-12 16:28:42	0.0203814
2023-10-12 16:28:42	0.0203814
2023-10-12 16:28:42	0.024203
2023-10-12 16:28:42	0.0254768
2023-10-12 16:28:42	0.0254768
2023-10-12 16:28:42	0.0229291
2023-10-12 16:28:42	0.0229291
2023-10-12 16:28:42	0.0203814
2023-10-12 16:28:42	0.0203814
2023-10-12 16:28:42	0.0191076
2023-10-12 16:28:42	0.0178338
2023-10-12 16:28:42	0.0152861
2023-10-12 16:28:42	0.0101907
2023-10-12 16:28:42	0.00764304
2023-10-12 16:28:42	0.00382152
2023-10-12 16:28:42	-0.00127384
2023-10-12 16:28:42	-0.00764304
2023-10-12 16:28:42	-0.00254768
2023-10-12 16:28:42	-0.00127384
2023-10-12 16:28:42	0.00764304
2023-10-12 16:28:42	0.0101907
2023-10-12 16:28:42	0.0140122
2023-10-12 16:28:42	0.0063692
2023-10-12 16:28:42	0.0063692
2023-10-12 16:28:42	0.0063692
2023-10-12 16:28:42	0.00509536
2023-10-12 16:28:42	0.0101907
2023-10-12 16:28:42	0.00891688
2023-10-12 16:28:42	0.0140122
2023-10-12 16:28:42	0.0216553
2023-10-12 16:28:42	0.0280245
2023-10-12 16:28:42	0.0331198
2023-10-12 16:28:42	0.0331198
2023-10-12 16:28:42	0.0305722
2023-10-12 16:28:42	0.0267507
2023-10-12 16:28:42	0.0267507
2023-10-12 16:28:42	0.0254768
2023-10-12 16:28:42	0.0229291
2023-10-12 16:28:42	0.0229291
2023-10-12 16:28:42	0.0254768
2023-10-12 16:28:42	0.0267507
2023-10-12 16:28:42	0.0305722
2023-10-12 16:28:42	0.031846
2023-10-12 16:28:42	0.024203
2023-10-12 16:28:42	0.0254768
2023-10-12 16:28:42	0.0254768
2023-10-12 16:28:42	0.0292983
2023-10-12 16:28:42	0.0343937
2023-10-12 16:28:42	0.0407629
2023-10-12 16:28:42	0.0509536
2023-10-12 16:28:42	0.0535013
2023-10-12 16:28:42	0.0535013
2023-10-12 16:28:42	0.0522275
2023-10-12 16:28:42	0.0509536
2023-10-12 16:28:42	0.0496798
2023-10-12 16:28:42	0.0535013
2023-10-12 16:28:42	0.0687874
2023-10-12 16:28:42	0.0777043
2023-10-12 16:28:42	0.0777043
2023-10-12 16:28:42	0.0802519
2023-10-12 16:28:42	0.0827996
2023-10-12 16:28:42	0.087895
2023-10-12 16:28:42	0.0904427
2023-10-12 16:28:42	0.087895
2023-10-12 16:28:42	0.0840735
2023-10-12 16:28:42	0.0789781
2023-10-12 16:28:42	0.0853473
2023-10-12 16:28:42	0.0917165
2023-10-12 16:28:42	0.104455
2023-10-12 16:28:42	0.107003
2023-10-12 16:28:42	0.104455
2023-10-12 16:28:42	0.0968119
2023-10-12 16:28:42	0.0840735
2023-10-12 16:28:42	0.0789781
2023-10-12 16:28:42	0.0764304
2023-10-12 16:28:42	0.0726089
2023-10-12 16:28:42	0.0929903
2023-10-12 16:28:42	0.0942642
2023-10-12 16:28:42	0.0866211
2023-10-12 16:28:42	0.0751566
2023-10-12 16:28:42	0.0573228
2023-10-12 16:28:42	0.0496798
2023-10-12 16:28:42	0.0407629
2023-10-12 16:28:42	0.031846
2023-10-12 16:28:42	0.0216553
2023-10-12 16:28:42	0.0127384
2023-10-12 16:28:42	0.00382152
2023-10-12 16:28:42	0.00509536
2023-10-12 16:28:42	0.0114646
2023-10-12 16:28:42	0.024203
2023-10-12 16:28:42	0.0356675
2023-10-12 16:28:42	0.039489
2023-10-12 16:28:42	0.0445844
2023-10-12 16:28:42	0.039489
2023-10-12 16:28:42	0.0305722
2023-10-12 16:28:42	0.0292983
2023-10-12 16:28:42	0.024203
2023-10-12 16:28:42	0.0203814
2023-10-12 16:28:42	0.0178338
2023-10-12 16:28:42	0.0127384
2023-10-12 16:28:42	0.0152861
2023-10-12 16:28:42	0.0178338
2023-10-12 16:28:42	0.0127384
2023-10-12 16:28:42	0.0165599
2023-10-12 16:28:42	0.0280245
2023-10-12 16:28:42	0.0420367
2023-10-12 16:28:42	0.0509536
2023-10-12 16:28:42	0.0509536
2023-10-12 16:28:42	0.0445844
2023-10-12 16:28:42	0.0382152
2023-10-12 16:28:42	0.0369414
2023-10-12 16:28:42	0.0356675
2023-10-12 16:28:42	0.0343937
2023-10-12 16:28:42	0.039489
2023-10-12 16:28:42	0.0445844
2023-10-12 16:28:42	0.0458583
2023-10-12 16:28:42	0.0573228
2023-10-12 16:28:42	0.0662397
2023-10-12 16:28:42	0.0713351
2023-10-12 16:28:42	0.0675135
2023-10-12 16:28:42	0.0611443
2023-10-12 16:28:42	0.0585967
2023-10-12 16:28:42	0.0535013
2023-10-12 16:28:42	0.0598705
2023-10-12 16:28:42	0.0598705
2023-10-12 16:28:42	0.0598705
2023-10-12 16:28:42	0.056049
2023-10-12 16:28:42	0.056049
2023-10-12 16:28:43	0.0522275
2023-10-12 16:28:43	0.0509536
2023-10-12 16:28:43	0.0522275
2023-10-12 16:28:43	0.0535013
2023-10-12 16:28:43	0.0547751
2023-10-12 16:28:43	0.056049
2023-10-12 16:28:43	0.0535013
2023-10-12 16:28:43	0.0522275
2023-10-12 16:28:43	0.0496798
2023-10-12 16:28:43	0.0458583
2023-10-12 16:28:43	0.0433106
2023-10-12 16:28:43	0.0458583
2023-10-12 16:28:43	0.0471321
2023-10-12 16:28:43	0.0484059
2023-10-12 16:28:43	0.0484059
2023-10-12 16:28:43	0.0471321
2023-10-12 16:28:43	0.0433106
2023-10-12 16:28:43	0.039489
2023-10-12 16:28:43	0.0445844
2023-10-12 16:28:43	0.0420367
2023-10-12 16:28:43	0.0382152
2023-10-12 16:28:43	0.0382152
2023-10-12 16:28:43	0.0420367
2023-10-12 16:28:43	0.0407629
2023-10-12 16:28:43	0.0407629
2023-10-12 16:28:43	0.0458583
2023-10-12 16:28:43	0.0433106
2023-10-12 16:28:43	0.0382152
2023-10-12 16:28:43	0.0292983
2023-10-12 16:28:43	0.0254768
2023-10-12 16:28:43	0.0229291
2023-10-12 16:28:43	0.0203814
2023-10-12 16:28:43	0.0178338
2023-10-12 16:28:43	0.0178338
2023-10-12 16:28:43	0.0178338
2023-10-12 16:28:43	0.0216553
2023-10-12 16:28:43	0.0203814
2023-10-12 16:28:43	0.0165599
2023-10-12 16:28:43	0.0140122
2023-10-12 16:28:43	0.0152861
2023-10-12 16:28:43	0.0152861
2023-10-12 16:28:43	0.0178338
2023-10-12 16:28:43	0.0140122
2023-10-12 16:28:43	0.0114646
2023-10-12 16:28:43	0.0165599
2023-10-12 16:28:43	0.0229291
2023-10-12 16:28:43	0.0229291
2023-10-12 16:28:43	0.0229291
2023-10-12 16:28:43	0.0229291
2023-10-12 16:28:43	0.0280245
2023-10-12 16:28:43	0.0305722
2023-10-12 16:28:43	0.0331198
2023-10-12 16:28:43	0.0343937
2023-10-12 16:28:43	0.0356675
2023-10-12 16:28:43	0.0343937
2023-10-12 16:28:43	0.0305722
2023-10-12 16:28:43	0.0254768
2023-10-12 16:28:43	0.0254768
2023-10-12 16:28:43	0.0267507
2023-10-12 16:28:43	0.0267507
2023-10-12 16:28:43	0.0229291
2023-10-12 16:28:43	0.024203
2023-10-12 16:28:43	0.024203
2023-10-12 16:28:43	0.024203
2023-10-12 16:28:43	0.0267507
2023-10-12 16:28:43	0.0305722
2023-10-12 16:28:43	0.0331198
2023-10-12 16:28:43	0.031846
2023-10-12 16:28:43	0.0343937
2023-10-12 16:28:43	0.031846
2023-10-12 16:28:43	0.0292983
2023-10-12 16:28:43	0.0229291
2023-10-12 16:28:43	0.0203814
2023-10-12 16:28:43	0.0203814
2023-10-12 16:28:43	0.0191076
2023-10-12 16:28:43	0.0178338
2023-10-12 16:28:43	0.0152861
2023-10-12 16:28:43	0.0178338
2023-10-12 16:28:43	0.0178338
2023-10-12 16:28:43	0.0178338
2023-10-12 16:28:43	0.0203814
2023-10-12 16:28:43	0.0254768
2023-10-12 16:28:43	0.0292983
2023-10-12 16:28:43	0.031846
2023-10-12 16:28:43	0.0254768
2023-10-12 16:28:43	0.0178338
2023-10-12 16:28:43	0.0127384
2023-10-12 16:28:43	0.0127384
2023-10-12 16:28:43	0.0063692
2023-10-12 16:28:43	0.00891688
2023-10-12 16:28:43	0.0152861
2023-10-12 16:28:43	0.0178338
2023-10-12 16:28:43	0.0191076
2023-10-12 16:28:43	0.0203814
2023-10-12 16:28:43	0.0216553
2023-10-12 16:28:43	0.0203814
2023-10-12 16:28:43	0.0216553
2023-10-12 16:28:43	0.0229291
2023-10-12 16:28:43	0.0229291
2023-10-12 16:28:43	0.0229291
2023-10-12 16:28:43	0.0203814
2023-10-12 16:28:43	0.0165599
2023-10-12 16:28:43	0.0191076
2023-10-12 16:28:43	0.0178338
2023-10-12 16:28:43	0.0165599
2023-10-12 16:28:43	0.0152861
2023-10-12 16:28:43	0.0114646
2023-10-12 16:28:43	0.00891688
2023-10-12 16:28:43	0.0114646
2023-10-12 16:28:43	0.0114646
2023-10-12 16:28:43	0.0101907
2023-10-12 16:28:43	0.0063692
2023-10-12 16:28:43	0.00127384
2023-10-12 16:28:43	0.00509536
2023-10-12 16:28:43	0.0127384
2023-10-12 16:28:43	0.0203814
2023-10-12 16:28:43	0.0216553
2023-10-12 16:28:43	0.0216553
2023-10-12 16:28:43	0.0203814
2023-10-12 16:28:43	0.0216553
2023-10-12 16:28:43	0.0191076
2023-10-12 16:28:43	0.0191076
2023-10-12 16:28:43	0.0191076
2023-10-12 16:28:43	0.0165599
2023-10-12 16:28:43	0.0127384
2023-10-12 16:28:43	0.0140122
2023-10-12 16:28:43	0.00764304
2023-10-12 16:28:44	0.0063692
2023-10-12 16:28:44	0.00509536
2023-10-12 16:28:44	0.00764304
2023-10-12 16:28:44	0.00764304
2023-10-12 16:28:44	0.0152861
2023-10-12 16:28:44	0.0178338
2023-10-12 16:28:44	0.0191076
2023-10-12 16:28:44	0.0229291
2023-10-12 16:28:44	0.024203
2023-10-12 16:28:44	0.0203814
2023-10-12 16:28:44	0.0178338
2023-10-12 16:28:44	0.0127384
2023-10-12 16:28:44	0.0114646
2023-10-12 16:28:44	0.00891688
2023-10-12 16:28:44	0.00891688
2023-10-12 16:28:44	0.00254768
2023-10-12 16:28:44	0.00764304
2023-10-12 16:28:44	0.0114646
2023-10-12 16:28:44	0.00509536
2023-10-12 16:28:44	0.00509536
2023-10-12 16:28:44	0.00764304
2023-10-12 16:28:44	0.0127384
2023-10-12 16:28:44	0.00764304
2023-10-12 16:28:44	0.00509536
2023-10-12 16:28:44	0.0101907
2023-10-12 16:28:44	0.0114646
2023-10-12 16:28:44	0.0127384
2023-10-12 16:28:44	0.0127384
2023-10-12 16:28:44	0.0178338
2023-10-12 16:28:44	0.0191076
2023-10-12 16:28:44	0.0203814
2023-10-12 16:28:44	0.0178338
2023-10-12 16:28:44	0.0140122
2023-10-12 16:28:44	0.0114646
2023-10-12 16:28:44	0.00764304
2023-10-12 16:28:44	0.0101907
2023-10-12 16:28:44	0.0140122
2023-10-12 16:28:44	0.0140122
2023-10-12 16:28:44	0.0165599
2023-10-12 16:28:44	0.0127384
2023-10-12 16:28:44	0.0140122
2023-10-12 16:28:44	0.0127384
2023-10-12 16:28:44	0.0101907
2023-10-12 16:28:44	0.0101907
2023-10-12 16:28:44	0.00891688
2023-10-12 16:28:44	0.00254768
2023-10-12 16:28:44	0.00127384
2023-10-12 16:28:44	0.00382152
2023-10-12 16:28:44	0.0101907
2023-10-12 16:28:44	0.0127384
2023-10-12 16:28:44	0.0165599
2023-10-12 16:28:44	0.0191076
2023-10-12 16:28:44	0.0191076
2023-10-12 16:28:44	0.0178338
2023-10-12 16:28:44	0.0114646
2023-10-12 16:28:44	0.00891688
2023-10-12 16:28:44	0.00764304
2023-10-12 16:28:44	0.00127384
2023-10-12 16:28:44	-0.00382152
2023-10-12 16:28:44	-0.00509536
2023-10-12 16:28:44	-0.0063692
2023-10-12 16:28:44	-0.00382152
2023-10-12 16:28:44	0.00382152
2023-10-12 16:28:44	0.0063692
2023-10-12 16:28:44	0.00509536
2023-10-12 16:28:44	0.00254768
2023-10-12 16:28:44	-0.00254768
2023-10-12 16:28:44	-0.00382152
2023-10-12 16:28:44	-0.00254768
2023-10-12 16:28:44	0.00127384
2023-10-12 16:28:44	0.00764304
2023-10-12 16:28:44	0.0152861
2023-10-12 16:28:44	0.0203814
2023-10-12 16:28:44	0.0191076
2023-10-12 16:28:44	0.00764304
2023-10-12 16:28:44	0.00764304
2023-10-12 16:28:44	0.0101907
2023-10-12 16:28:44	0.0114646
2023-10-12 16:28:44	0.0152861
2023-10-12 16:28:44	0.0152861
2023-10-12 16:28:44	0.0165599
2023-10-12 16:28:44	0.0140122
2023-10-12 16:28:44	0.00891688
2023-10-12 16:28:44	0.00891688
2023-10-12 16:28:44	0.00509536
2023-10-12 16:28:44	0
2023-10-12 16:28:44	-0.00127384
2023-10-12 16:28:44	-0.00254768
2023-10-12 16:28:44	-0.00382152
2023-10-12 16:28:44	-0.00127384
2023-10-12 16:28:44	0.0063692
2023-10-12 16:28:44	0.0114646
2023-10-12 16:28:44	0.0114646
2023-10-12 16:28:44	0.00891688
2023-10-12 16:28:44	0.00509536
2023-10-12 16:28:44	0.00509536
2023-10-12 16:28:44	0.00382152
2023-10-12 16:28:44	-0.00509536
2023-10-12 16:28:44	-0.0127384
2023-10-12 16:28:44	-0.00764304
2023-10-12 16:28:44	0
2023-10-12 16:28:44	0.00254768
2023-10-12 16:28:44	0.00254768
2023-10-12 16:28:44	-0.00127384
2023-10-12 16:28:44	-0.00382152
2023-10-12 16:28:44	-0.00127384
2023-10-12 16:28:44	-0.00254768
2023-10-12 16:28:44	-0.00509536
2023-10-12 16:28:44	-0.00764304
2023-10-12 16:28:44	-0.00764304
2023-10-12 16:28:44	-0.00509536
2023-10-12 16:28:44	-0.00127384
2023-10-12 16:28:44	-0.00382152
2023-10-12 16:28:44	-0.00254768
2023-10-12 16:28:44	-0.00382152
2023-10-12 16:28:44	-0.0063692
2023-10-12 16:28:44	-0.0127384
2023-10-12 16:28:44	-0.0101907
2023-10-12 16:28:44	-0.0063692
2023-10-12 16:28:44	-0.00254768
2023-10-12 16:28:44	0.00382152
2023-10-12 16:28:44	0.00127384
2023-10-12 16:28:44	0.00127384
2023-10-12 16:28:44	0.00127384
2023-10-12 16:28:44	-0.00127384
2023-10-12 16:28:44	-0.00509536
2023-10-12 16:28:44	-0.00764304
2023-10-12 16:28:44	-0.0063692
2023-10-12 16:28:45	-0.0063692
2023-10-12 16:28:45	-0.00764304
2023-10-12 16:28:45	-0.00764304
2023-10-12 16:28:45	-0.00509536
2023-10-12 16:28:45	-0.00382152
2023-10-12 16:28:45	-0.00254768
2023-10-12 16:28:45	-0.00254768
2023-10-12 16:28:45	0
2023-10-12 16:28:45	-0.00127384
2023-10-12 16:28:45	-0.00254768
2023-10-12 16:28:45	-0.00509536
2023-10-12 16:28:45	-0.00509536
2023-10-12 16:28:45	-0.00127384
2023-10-12 16:28:45	-0.00382152
2023-10-12 16:28:45	-0.00254768
2023-10-12 16:28:45	-0.00382152
2023-10-12 16:28:45	-0.0063692
2023-10-12 16:28:45	-0.0101907
2023-10-12 16:28:45	-0.00764304
2023-10-12 16:28:45	-0.00764304
2023-10-12 16:28:45	-0.00891688
2023-10-12 16:28:45	-0.0127384
2023-10-12 16:28:45	-0.0101907
2023-10-12 16:28:45	-0.0127384
2023-10-12 16:28:45	-0.0127384
2023-10-12 16:28:45	-0.0114646
2023-10-12 16:28:45	-0.00382152
2023-10-12 16:28:45	-0.00127384
2023-10-12 16:28:45	-0.00254768
2023-10-12 16:28:45	-0.00509536
2023-10-12 16:28:45	-0.00382152
2023-10-12 16:28:45	-0.00764304
2023-10-12 16:28:45	-0.00509536
2023-10-12 16:28:45	-0.00509536
2023-10-12 16:28:45	-0.00891688
2023-10-12 16:28:45	-0.0114646
2023-10-12 16:28:45	-0.0114646
2023-10-12 16:28:45	-0.0114646
2023-10-12 16:28:45	-0.0140122
2023-10-12 16:28:45	-0.0101907
2023-10-12 16:28:45	-0.00891688
2023-10-12 16:28:45	-0.0101907
2023-10-12 16:28:45	-0.00509536
2023-10-12 16:28:45	-0.024203
2023-10-12 16:28:45	-0.0254768
2023-10-12 16:28:45	-0.0280245
2023-10-12 16:28:45	-0.031846
2023-10-12 16:28:45	-0.0292983
2023-10-12 16:28:45	-0.0254768
2023-10-12 16:28:45	-0.0216553
2023-10-12 16:28:45	-0.0229291
2023-10-12 16:28:45	-0.0203814
2023-10-12 16:28:45	-0.0165599
2023-10-12 16:28:45	-0.0127384
2023-10-12 16:28:45	-0.0114646
2023-10-12 16:28:45	-0.0127384
2023-10-12 16:28:45	-0.0101907
2023-10-12 16:28:45	-0.00764304
2023-10-12 16:28:45	-0.0152861
2023-10-12 16:28:45	-0.0165599
2023-10-12 16:28:45	-0.0114646
2023-10-12 16:28:45	-0.0114646
2023-10-12 16:28:45	-0.0127384
2023-10-12 16:28:45	-0.0165599
2023-10-12 16:28:45	-0.0178338
2023-10-12 16:28:45	-0.0216553
2023-10-12 16:28:45	-0.0178338
2023-10-12 16:28:45	-0.0165599
2023-10-12 16:28:45	-0.0127384
2023-10-12 16:28:45	-0.0127384
2023-10-12 16:28:45	-0.0152861
2023-10-12 16:28:45	-0.0203814
2023-10-12 16:28:45	-0.00891688
2023-10-12 16:28:45	-0.00382152
2023-10-12 16:28:45	0.00127384
2023-10-12 16:28:45	0.0229291
2023-10-12 16:28:45	0.0445844
2023-10-12 16:28:45	0.0777043
2023-10-12 16:28:45	0.0777043
2023-10-12 16:28:45	0.0662397
2023-10-12 16:28:45	0.0611443
2023-10-12 16:28:45	0.0598705
2023-10-12 16:28:45	0.0624182
2023-10-12 16:28:45	0.0840735
2023-10-12 16:28:45	0.127384
2023-10-12 16:28:45	0.196171
2023-10-12 16:28:45	0.263685
2023-10-12 16:28:45	0.275149
2023-10-12 16:28:45	0.245851
2023-10-12 16:28:45	0.191076
2023-10-12 16:28:45	0.143944
2023-10-12 16:28:45	0.108276
2023-10-12 16:28:45	0.0891688
2023-10-12 16:28:45	0.0700612
2023-10-12 16:28:45	0.0777043
2023-10-12 16:28:45	0.113372
2023-10-12 16:28:45	0.133753
2023-10-12 16:28:45	0.164325
2023-10-12 16:28:45	0.185981
2023-10-12 16:28:45	0.194898
2023-10-12 16:28:45	0.189802
2023-10-12 16:28:45	0.174516
2023-10-12 16:28:45	0.149039
2023-10-12 16:28:45	0.112098
2023-10-12 16:28:45	0.0917165
2023-10-12 16:28:45	0.0904427
2023-10-12 16:28:45	0.0942642
2023-10-12 16:28:45	0.122289
2023-10-12 16:28:45	0.155409
2023-10-12 16:28:45	0.174516
2023-10-12 16:28:45	0.17579
2023-10-12 16:28:45	0.168147
2023-10-12 16:28:45	0.157956
2023-10-12 16:28:45	0.165599
2023-10-12 16:28:45	0.145218
2023-10-12 16:28:45	0.113372
2023-10-12 16:28:45	0.0980857
2023-10-12 16:28:45	0.0942642
2023-10-12 16:28:45	0.104455
2023-10-12 16:28:45	0.129932
2023-10-12 16:28:45	0.135027
2023-10-12 16:28:45	0.127384
2023-10-12 16:28:45	0.110824
2023-10-12 16:28:45	0.0968119
2023-10-12 16:28:45	0.0815258
2023-10-12 16:28:45	0.0713351
2023-10-12 16:28:45	0.0764304
2023-10-12 16:28:45	0.0802519
2023-10-12 16:28:46	0.100633
2023-10-12 16:28:46	0.107003
2023-10-12 16:28:46	0.104455
2023-10-12 16:28:46	0.100633
2023-10-12 16:28:46	0.100633
2023-10-12 16:28:46	0.108276
2023-10-12 16:28:46	0.136301
2023-10-12 16:28:46	0.143944
2023-10-12 16:28:46	0.236934
2023-10-12 16:28:46	0.296805
2023-10-12 16:28:46	0.243304
2023-10-12 16:28:46	0.182159
2023-10-12 16:28:46	0.164325
2023-10-12 16:28:46	0.161778
2023-10-12 16:28:46	0.166873
2023-10-12 16:28:46	0.182159
2023-10-12 16:28:46	0.187254
2023-10-12 16:28:46	0.177064
2023-10-12 16:28:46	0.149039
2023-10-12 16:28:46	0.124836
2023-10-12 16:28:46	0.0611443
2023-10-12 16:28:46	0.0203814
2023-10-12 16:28:46	0.039489
2023-10-12 16:28:46	0.0420367
2023-10-12 16:28:46	0.0254768
2023-10-12 16:28:46	-0.0292983
2023-10-12 16:28:46	-0.135027
2023-10-12 16:28:46	-0.20891
2023-10-12 16:28:46	-0.270054
2023-10-12 16:28:46	-0.369414
2023-10-12 16:28:46	-0.485333
2023-10-12 16:28:46	-0.612717
2023-10-12 16:28:46	-0.737554
2023-10-12 16:28:46	-0.848378
2023-10-12 16:28:46	-0.97194
2023-10-12 16:28:46	-1.09805
2023-10-12 16:28:46	-1.17321
2023-10-12 16:28:46	-1.2369
2023-10-12 16:28:46	-1.34518
2023-10-12 16:28:46	-1.46619
2023-10-12 16:28:46	-1.5681
2023-10-12 16:28:46	-1.65345
2023-10-12 16:28:46	-1.73879
2023-10-12 16:28:46	-1.73879
2023-10-12 16:28:46	-1.6216
2023-10-12 16:28:46	-1.50186
2023-10-12 16:28:46	-1.2955
2023-10-12 16:28:46	-1.18595
2023-10-12 16:28:46	-1.10569
2023-10-12 16:28:46	-1.07639
2023-10-12 16:28:46	-1.08022
2023-10-12 16:28:46	-1.05347
2023-10-12 16:28:46	-1.02799
2023-10-12 16:28:46	-1.00251
2023-10-12 16:28:46	-0.993595
2023-10-12 16:28:46	-1.00251
2023-10-12 16:28:46	-1.01652
2023-10-12 16:28:46	-1.01525
2023-10-12 16:28:46	-1.00633
2023-10-12 16:28:46	-0.999965
2023-10-12 16:28:46	-1.00379
2023-10-12 16:28:46	-1.01525
2023-10-12 16:28:46	-1.03945
2023-10-12 16:28:46	-1.06366
2023-10-12 16:28:46	-1.07894
2023-10-12 16:28:46	-1.06493
2023-10-12 16:28:46	-1.03563
2023-10-12 16:28:46	-1.00761
2023-10-12 16:28:46	-0.980857
2023-10-12 16:28:46	-0.95538
2023-10-12 16:28:46	-0.941368
2023-10-12 16:28:46	-0.942642
2023-10-12 16:28:46	-0.954106
2023-10-12 16:28:46	-0.960476
2023-10-12 16:28:46	-0.970666
2023-10-12 16:28:46	-0.991048
2023-10-12 16:28:46	-1.02289
2023-10-12 16:28:46	-1.05601
2023-10-12 16:28:46	-1.08022
2023-10-12 16:28:46	-1.08786
2023-10-12 16:28:46	-1.07512
2023-10-12 16:28:46	-1.05474
2023-10-12 16:28:46	-1.03436
2023-10-12 16:28:46	-1.00379
2023-10-12 16:28:46	-0.969392
2023-10-12 16:28:46	-0.943916
2023-10-12 16:28:46	-0.946463
2023-10-12 16:28:46	-0.951559
2023-10-12 16:28:46	-0.966845
2023-10-12 16:28:46	-0.975762
2023-10-12 16:28:46	-0.992322
2023-10-12 16:28:46	-1.00888
2023-10-12 16:28:46	-1.01143
2023-10-12 16:28:46	-1.01907
2023-10-12 16:28:46	-1.0127
2023-10-12 16:28:46	-0.984679
2023-10-12 16:28:46	-0.950285
2023-10-12 16:28:46	-0.933725
2023-10-12 16:28:46	-0.942642
2023-10-12 16:28:46	-0.96175
2023-10-12 16:28:46	-0.983405
2023-10-12 16:28:46	-0.994869
2023-10-12 16:28:46	-0.999965
2023-10-12 16:28:46	-0.989774
2023-10-12 16:28:46	-0.978309
2023-10-12 16:28:46	-0.974488
2023-10-12 16:28:46	-0.975762
2023-10-12 16:28:46	-0.989774
2023-10-12 16:28:46	-1.01525
2023-10-12 16:28:46	-1.042
2023-10-12 16:28:46	-1.06238
2023-10-12 16:28:46	-1.0662
2023-10-12 16:28:46	-1.05984
2023-10-12 16:28:46	-1.05729
2023-10-12 16:28:46	-1.05601
2023-10-12 16:28:46	-1.05474
2023-10-12 16:28:46	-1.06111
2023-10-12 16:28:46	-1.06493
2023-10-12 16:28:46	-1.08022
2023-10-12 16:28:46	-1.08913
2023-10-12 16:28:46	-1.08404
2023-10-12 16:28:46	-1.07894
2023-10-12 16:28:46	-1.07257
2023-10-12 16:28:46	-1.07385
2023-10-12 16:28:46	-1.0662
2023-10-12 16:28:46	-1.06875
2023-10-12 16:28:46	-1.08276
2023-10-12 16:28:46	-1.09041
2023-10-12 16:28:47	-1.08659
2023-10-12 16:28:47	-1.06366
2023-10-12 16:28:47	-1.03945
2023-10-12 16:28:47	-1.01398
2023-10-12 16:28:47	-0.9885
2023-10-12 16:28:47	-0.977036
2023-10-12 16:28:47	-0.97194
2023-10-12 16:28:47	-0.968119
2023-10-12 16:28:47	-0.982131
2023-10-12 16:28:47	-1.01143
2023-10-12 16:28:47	-1.04455
2023-10-12 16:28:47	-1.07003
2023-10-12 16:28:47	-1.06875
2023-10-12 16:28:47	-1.06493
2023-10-12 16:28:47	-1.05601
2023-10-12 16:28:47	-1.05219
2023-10-12 16:28:47	-1.06238
2023-10-12 16:28:47	-1.08022
2023-10-12 16:28:47	-1.10315
2023-10-12 16:28:47	-1.07894
2023-10-12 16:28:47	-1.04582
2023-10-12 16:28:47	-1.04964
2023-10-12 16:28:47	-1.05219
2023-10-12 16:28:47	-1.04964
2023-10-12 16:28:47	-1.05474
2023-10-12 16:28:47	-1.04582
2023-10-12 16:28:47	-1.03563
2023-10-12 16:28:47	-1.03691
2023-10-12 16:28:47	-1.02417
2023-10-12 16:28:47	-1.00124
2023-10-12 16:28:47	-1.0178
2023-10-12 16:28:47	-1.04582
2023-10-12 16:28:47	-1.05601
2023-10-12 16:28:47	-1.04327
2023-10-12 16:28:47	-1.03309
2023-10-12 16:28:47	-1.03054
2023-10-12 16:28:47	-1.02162
2023-10-12 16:28:47	-1.00633
2023-10-12 16:28:47	-0.999965
2023-10-12 16:28:47	-0.997417
2023-10-12 16:28:47	-0.996143
2023-10-12 16:28:47	-0.985952
2023-10-12 16:28:47	-0.978309
2023-10-12 16:28:47	-0.964297
2023-10-12 16:28:47	-0.96175
2023-10-12 16:28:47	-0.969392
2023-10-12 16:28:47	-0.973214
2023-10-12 16:28:47	-0.97194
2023-10-12 16:28:47	-0.977036
2023-10-12 16:28:47	-0.9885
2023-10-12 16:28:47	-0.992322
2023-10-12 16:28:47	-0.984679
2023-10-12 16:28:47	-0.978309
2023-10-12 16:28:47	-0.969392
2023-10-12 16:28:47	-0.96175
2023-10-12 16:28:47	-0.963023
2023-10-12 16:28:47	-0.97194
2023-10-12 16:28:47	-0.974488
2023-10-12 16:28:47	-0.973214
2023-10-12 16:28:47	-0.969392
2023-10-12 16:28:47	-0.975762
2023-10-12 16:28:47	-0.978309
2023-10-12 16:28:47	-0.975762
2023-10-12 16:28:47	-0.979583
2023-10-12 16:28:47	-0.977036
2023-10-12 16:28:47	-0.974488
2023-10-12 16:28:47	-0.966845
2023-10-12 16:28:47	-0.968119
2023-10-12 16:28:47	-0.977036
2023-10-12 16:28:47	-0.983405
2023-10-12 16:28:47	-0.993595
2023-10-12 16:28:47	-0.998691
2023-10-12 16:28:47	-0.994869
2023-10-12 16:28:47	-0.991048
2023-10-12 16:28:47	-0.987226
2023-10-12 16:28:47	-0.982131
2023-10-12 16:28:47	-0.974488
2023-10-12 16:28:47	-0.970666
2023-10-12 16:28:47	-0.969392
2023-10-12 16:28:47	-0.982131
2023-10-12 16:28:47	-0.992322
2023-10-12 16:28:47	-1.00251
2023-10-12 16:28:47	-1.00506
2023-10-12 16:28:47	-1.00124
2023-10-12 16:28:47	-0.997417
2023-10-12 16:28:47	-0.994869
2023-10-12 16:28:47	-0.994869
2023-10-12 16:28:47	-0.998691
2023-10-12 16:28:47	-0.989774
2023-10-12 16:28:47	-0.977036
2023-10-12 16:28:47	-0.970666
2023-10-12 16:28:47	-0.968119
2023-10-12 16:28:47	-0.969392
2023-10-12 16:28:47	-0.969392
2023-10-12 16:28:47	-0.977036
2023-10-12 16:28:47	-0.977036
2023-10-12 16:28:47	-0.975762
2023-10-12 16:28:47	-0.979583
2023-10-12 16:28:47	-0.987226
2023-10-12 16:28:47	-1.00124
2023-10-12 16:28:47	-1.01143
2023-10-12 16:28:47	-1.0127
2023-10-12 16:28:47	-1.00251
2023-10-12 16:28:47	-0.983405
2023-10-12 16:28:47	-0.980857
2023-10-12 16:28:47	-0.9885
2023-10-12 16:28:47	-0.997417
2023-10-12 16:28:47	-1.00379
2023-10-12 16:28:47	-1.00506
2023-10-12 16:28:47	-1.00888
2023-10-12 16:28:47	-1.00633
2023-10-12 16:28:47	-1.00251
2023-10-12 16:28:47	-0.997417
2023-10-12 16:28:47	-1.00761
2023-10-12 16:28:47	-1.01143
2023-10-12 16:28:47	-1.01398
2023-10-12 16:28:47	-1.00506
2023-10-12 16:28:47	-1.00251
2023-10-12 16:28:47	-1.00124
2023-10-12 16:28:47	-0.998691
2023-10-12 16:28:47	-0.997417
2023-10-12 16:28:47	-0.994869
2023-10-12 16:28:47	-0.996143
2023-10-12 16:28:47	-0.993595
2023-10-12 16:28:47	-0.991048
2023-10-12 16:28:47	-0.993595
2023-10-12 16:28:47	-0.983405
2023-10-12 16:28:48	-0.968119
2023-10-12 16:28:48	-0.951559
2023-10-12 16:28:48	-0.946463
2023-10-12 16:28:48	-0.94519
2023-10-12 16:28:48	-0.943916
2023-10-12 16:28:48	-0.952833
2023-10-12 16:28:48	-0.964297
2023-10-12 16:28:48	-0.96175
2023-10-12 16:28:48	-0.932451
2023-10-12 16:28:48	-0.894236
2023-10-12 16:28:48	-0.858568
2023-10-12 16:28:48	-0.827996
2023-10-12 16:28:48	-0.803793
2023-10-12 16:28:48	-0.791055
2023-10-12 16:28:48	-0.787233
2023-10-12 16:28:48	-0.773221
2023-10-12 16:28:48	-0.773221
2023-10-12 16:28:48	-0.788507
2023-10-12 16:28:48	-0.822901
2023-10-12 16:28:48	-0.854747
2023-10-12 16:28:48	-0.871307
2023-10-12 16:28:48	-0.877676
2023-10-12 16:28:48	-0.875128
2023-10-12 16:28:48	-0.853473
2023-10-12 16:28:48	-0.821627
2023-10-12 16:28:48	-0.78596
2023-10-12 16:28:48	-0.760483
2023-10-12 16:28:48	-0.754113
2023-10-12 16:28:48	-0.771947
2023-10-12 16:28:48	-0.797424
2023-10-12 16:28:48	-0.827996
2023-10-12 16:28:48	-0.867485
2023-10-12 16:28:48	-0.903153
2023-10-12 16:28:48	-0.929903
2023-10-12 16:28:48	-0.952833
2023-10-12 16:28:48	-0.968119
2023-10-12 16:28:48	-0.973214
2023-10-12 16:28:48	-0.960476
2023-10-12 16:28:48	-0.954106
2023-10-12 16:28:48	-0.957928
2023-10-12 16:28:48	-0.96175
2023-10-12 16:28:48	-0.96175
2023-10-12 16:28:48	-0.959202
2023-10-12 16:28:48	-0.960476
2023-10-12 16:28:48	-0.959202
2023-10-12 16:28:48	-0.968119
2023-10-12 16:28:48	-0.975762
2023-10-12 16:28:48	-0.9885
2023-10-12 16:28:48	-0.997417
2023-10-12 16:28:48	-1.00251
2023-10-12 16:28:48	-1.00506
2023-10-12 16:28:48	-1.00633
2023-10-12 16:28:48	-1.00888
2023-10-12 16:28:48	-1.00251
2023-10-12 16:28:48	-0.994869
2023-10-12 16:28:48	-0.9885
2023-10-12 16:28:48	-0.9885
2023-10-12 16:28:48	-0.994869
2023-10-12 16:28:48	-0.997417
2023-10-12 16:28:48	-0.999965
2023-10-12 16:28:48	-1.00506
2023-10-12 16:28:48	-1.00124
2023-10-12 16:28:48	-0.993595
2023-10-12 16:28:48	-0.997417
2023-10-12 16:28:48	-1.00506
2023-10-12 16:28:48	-1.01015
2023-10-12 16:28:48	-1.01525
2023-10-12 16:28:48	-1.02162
2023-10-12 16:28:48	-1.02162
2023-10-12 16:28:48	-1.01143
2023-10-12 16:28:48	-1.00888
2023-10-12 16:28:48	-1.01143
2023-10-12 16:28:48	-1.02035
2023-10-12 16:28:48	-1.01907
2023-10-12 16:28:48	-1.00633
2023-10-12 16:28:48	-0.999965
2023-10-12 16:28:48	-0.993595
2023-10-12 16:28:48	-0.9885
2023-10-12 16:28:48	-0.985952
2023-10-12 16:28:48	-0.992322
2023-10-12 16:28:48	-0.996143
2023-10-12 16:28:48	-0.992322
2023-10-12 16:28:48	-0.991048
2023-10-12 16:28:48	-0.991048
2023-10-12 16:28:48	-0.992322
2023-10-12 16:28:48	-0.997417
2023-10-12 16:28:48	-1.00761
2023-10-12 16:28:48	-1.00633
2023-10-12 16:28:48	-1.00888
2023-10-12 16:28:48	-1.01143
2023-10-12 16:28:48	-1.01398
2023-10-12 16:28:48	-1.0127
2023-10-12 16:28:48	-1.01143
2023-10-12 16:28:48	-1.0127
2023-10-12 16:28:48	-1.01398
2023-10-12 16:28:48	-1.01525
2023-10-12 16:28:48	-1.0127
2023-10-12 16:28:48	-1.01143
2023-10-12 16:28:48	-1.00633
2023-10-12 16:28:48	-0.999965
2023-10-12 16:28:48	-0.991048
2023-10-12 16:28:48	-0.9885
2023-10-12 16:28:48	-0.977036
2023-10-12 16:28:48	-0.97194
2023-10-12 16:28:48	-0.959202
2023-10-12 16:28:48	-0.951559
2023-10-12 16:28:48	-0.93882
2023-10-12 16:28:48	-0.924808
2023-10-12 16:28:48	-0.920987
2023-10-12 16:28:48	-0.927356
2023-10-12 16:28:48	-0.923534
2023-10-12 16:28:48	-0.919713
2023-10-12 16:28:48	-0.924808
2023-10-12 16:28:48	-0.931177
2023-10-12 16:28:48	-0.942642
2023-10-12 16:28:48	-0.951559
2023-10-12 16:28:48	-0.963023
2023-10-12 16:28:48	-0.975762
2023-10-12 16:28:48	-0.983405
2023-10-12 16:28:48	-0.985952
2023-10-12 16:28:48	-0.982131
2023-10-12 16:28:48	-0.970666
2023-10-12 16:28:48	-0.964297
2023-10-12 16:28:48	-0.956654
2023-10-12 16:28:48	-0.942642
2023-10-12 16:28:48	-0.929903
2023-10-12 16:28:48	-0.933725
2023-10-12 16:28:48	-0.927356
2023-10-12 16:28:49	-0.909522
2023-10-12 16:28:49	-0.910796
2023-10-12 16:28:49	-0.906974
2023-10-12 16:28:49	-0.901879
2023-10-12 16:28:49	-0.899331
2023-10-12 16:28:49	-0.892962
2023-10-12 16:28:49	-0.882771
2023-10-12 16:28:49	-0.880224
2023-10-12 16:28:49	-0.884045
2023-10-12 16:28:49	-0.881498
2023-10-12 16:28:49	-0.875128
2023-10-12 16:28:49	-0.872581
2023-10-12 16:28:49	-0.877676
2023-10-12 16:28:49	-0.873854
2023-10-12 16:28:49	-0.868759
2023-10-12 16:28:49	-0.857295
2023-10-12 16:28:49	-0.853473
2023-10-12 16:28:49	-0.848378
2023-10-12 16:28:49	-0.844556
2023-10-12 16:28:49	-0.839461
2023-10-12 16:28:49	-0.836913
2023-10-12 16:28:49	-0.834365
2023-10-12 16:28:49	-0.82927
2023-10-12 16:28:49	-0.825449
2023-10-12 16:28:49	-0.816532
2023-10-12 16:28:49	-0.79615
2023-10-12 16:28:49	-0.780864
2023-10-12 16:28:49	-0.765578
2023-10-12 16:28:49	-0.737554
2023-10-12 16:28:49	-0.709529
2023-10-12 16:28:49	-0.681505
2023-10-12 16:28:49	-0.695517
2023-10-12 16:28:49	-0.783412
2023-10-12 16:28:49	-0.797424
2023-10-12 16:28:49	-0.789781
2023-10-12 16:28:49	-0.813984
2023-10-12 16:28:49	-0.817805
2023-10-12 16:28:49	-0.815258
2023-10-12 16:28:49	-0.798698
2023-10-12 16:28:49	-0.77959
2023-10-12 16:28:49	-0.764304
2023-10-12 16:28:49	-0.737554
2023-10-12 16:28:49	-0.713351
2023-10-12 16:28:49	-0.681505
2023-10-12 16:28:49	-0.63692
2023-10-12 16:28:49	-0.591062
2023-10-12 16:28:49	-0.56049
2023-10-12 16:28:49	-0.557942
2023-10-12 16:28:49	-0.531191
2023-10-12 16:28:49	-0.509536
2023-10-12 16:28:49	-0.512084
2023-10-12 16:28:49	-0.521001
2023-10-12 16:28:49	-0.529918
2023-10-12 16:28:49	-0.529918
2023-10-12 16:28:49	-0.522274
2023-10-12 16:28:49	-0.509536
2023-10-12 16:28:49	-0.486607
2023-10-12 16:28:49	-0.445844
2023-10-12 16:28:49	-0.402534
2023-10-12 16:28:49	-0.361771
2023-10-12 16:28:49	-0.328651
2023-10-12 16:28:49	-0.309543
2023-10-12 16:28:49	-0.3019
2023-10-12 16:28:49	-0.296805
2023-10-12 16:28:49	-0.284066
2023-10-12 16:28:49	-0.270054
2023-10-12 16:28:49	-0.271328
2023-10-12 16:28:49	-0.284066
2023-10-12 16:28:49	-0.313365
2023-10-12 16:28:49	-0.347758
2023-10-12 16:28:49	-0.385974
2023-10-12 16:28:49	-0.412724
2023-10-12 16:28:49	-0.415272
2023-10-12 16:28:49	-0.392343
2023-10-12 16:28:49	-0.342663
2023-10-12 16:28:49	-0.276423
2023-10-12 16:28:49	-0.19235
2023-10-12 16:28:49	-0.105729
2023-10-12 16:28:49	-0.0496798
2023-10-12 16:28:49	-0.0433106
2023-10-12 16:28:49	-0.0929903
2023-10-12 16:28:49	-0.169421
2023-10-12 16:28:49	-0.262411
2023-10-12 16:28:49	-0.361771
2023-10-12 16:28:49	-0.44457
2023-10-12 16:28:49	-0.501893
2023-10-12 16:28:49	-0.528644
2023-10-12 16:28:49	-0.533739
2023-10-12 16:28:49	-0.509536
2023-10-12 16:28:49	-0.450939
2023-10-12 16:28:49	-0.364318
2023-10-12 16:28:49	-0.278971
2023-10-12 16:28:49	-0.230565
2023-10-12 16:28:49	-0.271328
2023-10-12 16:28:49	-0.382152
2023-10-12 16:28:49	-0.517179
2023-10-12 16:28:49	-0.62673
2023-10-12 16:28:49	-0.700612
2023-10-12 16:28:49	-0.757935
2023-10-12 16:28:49	-0.78596
2023-10-12 16:28:49	-0.78596
2023-10-12 16:28:49	-0.766852
2023-10-12 16:28:49	-0.715898
2023-10-12 16:28:49	-0.63692
2023-10-12 16:28:49	-0.528644
2023-10-12 16:28:49	-0.406355
2023-10-12 16:28:49	-0.273876
2023-10-12 16:28:49	-0.143944
2023-10-12 16:28:49	-0.056049
2023-10-12 16:28:49	-0.0675135
2023-10-12 16:28:49	-0.160504
2023-10-12 16:28:49	-0.298079
2023-10-12 16:28:49	-0.402534
2023-10-12 16:28:49	-0.467499
2023-10-12 16:28:49	-0.518453
2023-10-12 16:28:49	-0.554121
2023-10-12 16:28:49	-0.571954
2023-10-12 16:28:49	-0.550299
2023-10-12 16:28:49	-0.47769
2023-10-12 16:28:49	-0.371961
2023-10-12 16:28:49	-0.25222
2023-10-12 16:28:49	-0.138849
2023-10-12 16:28:49	-0.0700612
2023-10-12 16:28:49	-0.0509536
2023-10-12 16:28:49	-0.087895
2023-10-12 16:28:49	-0.168147
2023-10-12 16:28:49	-0.271328
2023-10-12 16:28:49	-0.361771
2023-10-12 16:28:50	-0.438201
2023-10-12 16:28:50	-0.495524
2023-10-12 16:28:50	-0.533739
2023-10-12 16:28:50	-0.528644
2023-10-12 16:28:50	-0.464952
2023-10-12 16:28:50	-0.337568
2023-10-12 16:28:50	-0.150313
2023-10-12 16:28:50	0.0547751
2023-10-12 16:28:50	0.211457
2023-10-12 16:28:50	0.266233
2023-10-12 16:28:50	0.275149
2023-10-12 16:28:50	0.244577
2023-10-12 16:28:50	0.171968
2023-10-12 16:28:50	0.0407629
2023-10-12 16:28:50	-0.105729
2023-10-12 16:28:50	-0.202541
2023-10-12 16:28:50	-0.270054
2023-10-12 16:28:50	-0.304448
2023-10-12 16:28:50	-0.284066
2023-10-12 16:28:50	-0.184707
2023-10-12 16:28:50	-0.0331198
2023-10-12 16:28:50	0.164325
2023-10-12 16:28:50	0.366866
2023-10-12 16:28:50	0.506988
2023-10-12 16:28:50	0.606348
2023-10-12 16:28:50	0.689148
2023-10-12 16:28:50	0.761756
2023-10-12 16:28:50	0.7694
2023-10-12 16:28:50	0.680231
2023-10-12 16:28:50	0.591062
2023-10-12 16:28:50	0.538834
2023-10-12 16:28:50	0.490428
2023-10-12 16:28:50	0.450939
2023-10-12 16:28:50	0.46113
2023-10-12 16:28:50	0.503167
2023-10-12 16:28:50	0.555394
2023-10-12 16:28:50	0.615265
2023-10-12 16:28:50	0.695517
2023-10-12 16:28:50	0.778316
2023-10-12 16:28:50	0.857295
2023-10-12 16:28:50	0.910796
2023-10-12 16:28:50	0.94519
2023-10-12 16:28:50	0.982131
2023-10-12 16:28:50	1.02799
2023-10-12 16:28:50	1.06875
2023-10-12 16:28:50	1.13117
2023-10-12 16:28:50	1.21907
2023-10-12 16:28:50	1.30951
2023-10-12 16:28:50	1.3732
2023-10-12 16:28:50	1.42925
2023-10-12 16:28:50	1.47256
2023-10-12 16:28:50	1.51205
2023-10-12 16:28:50	1.55281
2023-10-12 16:28:50	1.5872
2023-10-12 16:28:50	1.61778
2023-10-12 16:28:50	1.63179
2023-10-12 16:28:50	1.65854
2023-10-12 16:28:50	1.67383
2023-10-12 16:28:50	1.6993
2023-10-12 16:28:50	1.74516
2023-10-12 16:28:50	1.82669
2023-10-12 16:28:50	1.92605
2023-10-12 16:28:50	2.02286
2023-10-12 16:28:50	2.10438
2023-10-12 16:28:50	2.16043
2023-10-12 16:28:50	2.21011
2023-10-12 16:28:50	2.27635
2023-10-12 16:28:50	2.32858
2023-10-12 16:28:50	2.31966
2023-10-12 16:28:50	2.27763
2023-10-12 16:28:50	2.22667
2023-10-12 16:28:50	2.18336
2023-10-12 16:28:50	2.17699
2023-10-12 16:28:50	2.19483
2023-10-12 16:28:50	2.24196
2023-10-12 16:28:50	2.29291
2023-10-12 16:28:50	2.33622
2023-10-12 16:28:50	2.37571
2023-10-12 16:28:50	2.41138
2023-10-12 16:28:50	2.46616
2023-10-12 16:28:50	2.54386
2023-10-12 16:28:50	2.65723
2023-10-12 16:28:50	2.79608
2023-10-12 16:28:50	2.94002
2023-10-12 16:28:50	3.05594
2023-10-12 16:28:50	3.1311
2023-10-12 16:28:50	3.20498
2023-10-12 16:28:50	3.25721
2023-10-12 16:28:50	3.28523
2023-10-12 16:28:50	3.326
2023-10-12 16:28:50	3.39479
2023-10-12 16:28:50	3.46485
2023-10-12 16:28:50	3.53109
2023-10-12 16:28:50	3.58968
2023-10-12 16:28:50	3.63936
2023-10-12 16:28:50	3.65337
2023-10-12 16:28:50	3.61006
2023-10-12 16:28:50	3.50688
2023-10-12 16:28:50	3.36549
2023-10-12 16:28:50	3.18205
2023-10-12 16:28:50	3.05594
2023-10-12 16:28:50	2.95913
2023-10-12 16:28:50	2.91837
2023-10-12 16:28:50	2.9362
2023-10-12 16:28:50	2.98588
2023-10-12 16:28:50	3.04957
2023-10-12 16:28:50	3.09034
2023-10-12 16:28:50	3.08142
2023-10-12 16:28:50	3.01391
2023-10-12 16:28:50	2.89162
2023-10-12 16:28:50	2.74258
2023-10-12 16:28:50	2.57443
2023-10-12 16:28:50	2.3859
2023-10-12 16:28:50	2.20374
2023-10-12 16:28:50	2.02795
2023-10-12 16:28:50	1.85853
2023-10-12 16:28:50	1.71586
2023-10-12 16:28:50	1.61013
2023-10-12 16:28:50	1.55663
2023-10-12 16:28:50	1.56555
2023-10-12 16:28:50	1.57319
2023-10-12 16:28:50	1.59103
2023-10-12 16:28:50	1.61013
2023-10-12 16:28:50	1.60249
2023-10-12 16:28:50	1.5439
2023-10-12 16:28:50	1.44708
2023-10-12 16:28:50	1.33371
2023-10-12 16:28:50	1.21142
2023-10-12 16:28:51	1.10952
2023-10-12 16:28:51	1.03691
2023-10-12 16:28:51	1.01015
2023-10-12 16:28:51	0.968119
2023-10-12 16:28:51	0.94519
2023-10-12 16:28:51	0.919713
2023-10-12 16:28:51	0.858568
2023-10-12 16:28:51	0.750292
2023-10-12 16:28:51	0.601253
2023-10-12 16:28:51	0.424189
2023-10-12 16:28:51	0.249673
2023-10-12 16:28:51	0.0917165
2023-10-12 16:28:51	-0.0382152
2023-10-12 16:28:51	-0.132479
2023-10-12 16:28:51	-0.197445
2023-10-12 16:28:51	-0.222922
2023-10-12 16:28:51	-0.220374
2023-10-12 16:28:51	-0.234387
2023-10-12 16:28:51	-0.233113
2023-10-12 16:28:51	-0.240756
2023-10-12 16:28:51	-0.300626
2023-10-12 16:28:51	-0.392343
2023-10-12 16:28:51	-0.47769
2023-10-12 16:28:51	-0.561764
2023-10-12 16:28:51	-0.642015
2023-10-12 16:28:51	-0.692969
2023-10-12 16:28:51	-0.70316
2023-10-12 16:28:51	-0.712077
2023-10-12 16:28:51	-0.710803
2023-10-12 16:28:51	-0.705708
2023-10-12 16:28:51	-0.691695
2023-10-12 16:28:51	-0.6866
2023-10-12 16:28:51	-0.691695
2023-10-12 16:28:51	-0.714624
2023-10-12 16:28:51	-0.75284
2023-10-12 16:28:51	-0.774495
2023-10-12 16:28:51	-0.802519
2023-10-12 16:28:51	-0.838187
2023-10-12 16:28:51	-0.853473
2023-10-12 16:28:51	-0.866211
2023-10-12 16:28:51	-0.884045
2023-10-12 16:28:51	-0.89551
2023-10-12 16:28:51	-0.899331
2023-10-12 16:28:51	-0.903153
2023-10-12 16:28:51	-0.910796
2023-10-12 16:28:51	-0.918439
2023-10-12 16:28:51	-0.926082
2023-10-12 16:28:51	-0.936273
2023-10-12 16:28:51	-0.94519
2023-10-12 16:28:51	-0.947737
2023-10-12 16:28:51	-0.934999
2023-10-12 16:28:51	-0.914617
2023-10-12 16:28:51	-0.894236
2023-10-12 16:28:51	-0.881498
2023-10-12 16:28:51	-0.866211
2023-10-12 16:28:51	-0.853473
2023-10-12 16:28:51	-0.843282
2023-10-12 16:28:51	-0.839461
2023-10-12 16:28:51	-0.840735
2023-10-12 16:28:51	-0.836913
2023-10-12 16:28:51	-0.834365
2023-10-12 16:28:51	-0.836913
2023-10-12 16:28:51	-0.843282
2023-10-12 16:28:51	-0.854747
2023-10-12 16:28:51	-0.86239
2023-10-12 16:28:51	-0.858568
2023-10-12 16:28:51	-0.850925
2023-10-12 16:28:51	-0.849652
2023-10-12 16:28:51	-0.848378
2023-10-12 16:28:51	-0.843282
2023-10-12 16:28:51	-0.834365
2023-10-12 16:28:51	-0.82927
2023-10-12 16:28:51	-0.825449
2023-10-12 16:28:51	-0.830544
2023-10-12 16:28:51	-0.834365
2023-10-12 16:28:51	-0.831818
2023-10-12 16:28:51	-0.840735
2023-10-12 16:28:51	-0.847104
2023-10-12 16:28:51	-0.850925
2023-10-12 16:28:51	-0.863664
2023-10-12 16:28:51	-0.877676
2023-10-12 16:28:51	-0.894236
2023-10-12 16:28:51	-0.901879
2023-10-12 16:28:51	-0.910796
2023-10-12 16:28:51	-0.917165
2023-10-12 16:28:51	-0.924808
2023-10-12 16:28:51	-0.932451
2023-10-12 16:28:51	-0.93882
2023-10-12 16:28:51	-0.942642
[truncated: 5,624 more rows]

## Sheet: OD2
Column1	Column2		OD2_IN_konkav				OD2_ST_konkav
2023-10-12 16:35:32	-1.34645		0	-0.96175	348		0	-1.00379	171
2023-10-12 16:35:32	-1.34645		9.25938e-08	-0.965571			9.25938e-08	-0.993595
2023-10-12 16:35:32	-1.34518		1.85188e-07	-0.960476			1.85188e-07	-0.980857
2023-10-12 16:35:32	-1.349		2.77782e-07	-0.956654			2.77774e-07	-0.969392
2023-10-12 16:35:32	-1.34772		3.70368e-07	-0.951559			3.58799e-07	-0.96175
2023-10-12 16:35:32	-1.34645		4.51393e-07	-0.950285			4.51386e-07	-0.954106
2023-10-12 16:35:32	-1.34518		5.4398e-07	-0.946463			5.4398e-07	-0.952833
2023-10-12 16:35:32	-1.34645		6.36574e-07	-0.94519			6.36574e-07	-0.952833
2023-10-12 16:35:32	-1.34772		7.29167e-07	-0.941368			7.29167e-07	-0.949011
2023-10-12 16:35:32	-1.35154		8.21761e-07	-0.934999			8.21761e-07	-0.947737
2023-10-12 16:35:32	-1.34518		9.14355e-07	-0.929903			9.02779e-07	-0.941368
2023-10-12 16:35:32	-1.3439		9.95373e-07	-0.927356			9.95373e-07	-0.927356
2023-10-12 16:35:32	-1.34008		1.08797e-06	-0.924808			1.08796e-06	-0.909522
2023-10-12 16:35:32	-1.34008		1.18055e-06	-0.919713			1.18055e-06	-0.892962
2023-10-12 16:35:32	-1.34263		1.27315e-06	-0.908248			1.27315e-06	-0.877676
2023-10-12 16:35:32	-1.34645		1.36574e-06	-0.894236			1.36574e-06	-0.863664
2023-10-12 16:35:32	-1.349		1.44676e-06	-0.884045			1.44676e-06	-0.857295
2023-10-12 16:35:32	-1.34518		1.53935e-06	-0.873854			1.53935e-06	-0.853473
2023-10-12 16:35:32	-1.34263		1.63195e-06	-0.863664			1.63195e-06	-0.84583
2023-10-12 16:35:32	-1.34263		1.72454e-06	-0.857295			1.72453e-06	-0.838187
2023-10-12 16:35:32	-1.34008		1.81713e-06	-0.848378			1.81713e-06	-0.831818
2023-10-12 16:35:32	-1.34135		1.90972e-06	-0.848378			1.90972e-06	-0.824175
2023-10-12 16:35:32	-1.34008		1.99074e-06	-0.835639			1.99074e-06	-0.817805
2023-10-12 16:35:32	-1.34008		2.08333e-06	-0.825449			2.08333e-06	-0.816532
2023-10-12 16:35:32	-1.33881		2.17593e-06	-0.822901			2.17593e-06	-0.816532
2023-10-12 16:35:32	-1.33499		2.26852e-06	-0.821627			2.26852e-06	-0.833092
2023-10-12 16:35:32	-1.33116		2.36111e-06	-0.821627			2.36111e-06	-0.84583
2023-10-12 16:35:32	-1.32352		2.45371e-06	-0.834365			2.44213e-06	-0.833092
2023-10-12 16:35:32	-1.3197		2.53473e-06	-0.843282			2.53472e-06	-0.817805
2023-10-12 16:35:32	-1.31842		2.62732e-06	-0.856021			2.62731e-06	-0.79615
2023-10-12 16:35:32	-1.32097		2.71991e-06	-0.853473			2.71991e-06	-0.775769
2023-10-12 16:35:32	-1.32352		2.8125e-06	-0.84583			2.8125e-06	-0.751566
2023-10-12 16:35:32	-1.32479		2.90509e-06	-0.836913			2.90509e-06	-0.726089
2023-10-12 16:35:32	-1.33116		2.99769e-06	-0.827996			2.98611e-06	-0.709529
2023-10-12 16:35:32	-1.33371		3.07871e-06	-0.820353			3.07871e-06	-0.701886
2023-10-12 16:35:32	-1.33753		3.1713e-06	-0.815258			3.1713e-06	-0.701886
2023-10-12 16:35:32	-1.33753		3.26389e-06	-0.81271			3.26389e-06	-0.698064
2023-10-12 16:35:32	-1.33499		3.35648e-06	-0.808889			3.35648e-06	-0.696791
2023-10-12 16:35:32	-1.33244		3.44907e-06	-0.810163			3.44907e-06	-0.704434
2023-10-12 16:35:32	-1.32862		3.53009e-06	-0.813984			3.53009e-06	-0.705708
2023-10-12 16:35:32	-1.32862		3.62268e-06	-0.822901			3.62268e-06	-0.701886
2023-10-12 16:35:32	-1.32734		3.71528e-06	-0.830544			3.71528e-06	-0.696791
2023-10-12 16:35:32	-1.32734		3.80787e-06	-0.843282			3.80787e-06	-0.689148
2023-10-12 16:35:32	-1.32607		3.90047e-06	-0.852199			3.90046e-06	-0.680231
2023-10-12 16:35:33	-1.32352		3.99306e-06	-0.863664			3.99305e-06	-0.67004
2023-10-12 16:35:33	-1.32479		4.07408e-06	-0.873854			4.07407e-06	-0.672588
2023-10-12 16:35:33	-1.32862		4.16666e-06	-0.882771			4.16666e-06	-0.67004
2023-10-12 16:35:33	-1.33116		4.25926e-06	-0.892962			4.25926e-06	-0.677683
2023-10-12 16:35:33	-1.32862		4.35185e-06	-0.898057			4.35185e-06	-0.684052
2023-10-12 16:35:33	-1.32479		4.44445e-06	-0.904427			4.44445e-06	-0.684052
2023-10-12 16:35:33	-1.32097		4.53704e-06	-0.910796			4.53704e-06	-0.685326
2023-10-12 16:35:33	-1.3197		4.61806e-06	-0.914617			4.61806e-06	-0.684052
2023-10-12 16:35:33	-1.3197		4.71065e-06	-0.913343			4.71064e-06	-0.692969
2023-10-12 16:35:33	-1.31588		4.80325e-06	-0.908248			4.80324e-06	-0.709529
2023-10-12 16:35:33	-1.3197		4.89583e-06	-0.898057			4.89583e-06	-0.729911
2023-10-12 16:35:33	-1.32225		4.98843e-06	-0.890414			4.98843e-06	-0.75284
2023-10-12 16:35:33	-1.32479		5.08102e-06	-0.885319			5.06944e-06	-0.764304
2023-10-12 16:35:33	-1.32352		5.16204e-06	-0.87895			5.16204e-06	-0.766852
2023-10-12 16:35:33	-1.31333		5.25463e-06	-0.875128			5.25463e-06	-0.768126
2023-10-12 16:35:33	-1.30696		5.34722e-06	-0.875128			5.34722e-06	-0.755387
2023-10-12 16:35:33	-1.29804		5.43982e-06	-0.876402			5.43981e-06	-0.728637
2023-10-12 16:35:33	-1.29167		5.53241e-06	-0.87895			5.53241e-06	-0.695517
2023-10-12 16:35:33	-1.28913		5.625e-06	-0.880224			5.61342e-06	-0.666219
2023-10-12 16:35:33	-1.28785		5.70602e-06	-0.881498			5.70602e-06	-0.648385
2023-10-12 16:35:33	-1.2904		5.79861e-06	-0.877676			5.79861e-06	-0.63692
2023-10-12 16:35:33	-1.29167		5.8912e-06	-0.871307			5.8912e-06	-0.624182
2023-10-12 16:35:33	-1.28785		5.9838e-06	-0.86239			5.9838e-06	-0.619086
2023-10-12 16:35:33	-1.28658		6.07639e-06	-0.857295			6.07639e-06	-0.615265
2023-10-12 16:35:33	-1.28276		6.15741e-06	-0.848378			6.15741e-06	-0.605074
2023-10-12 16:35:33	-1.28403		6.25e-06	-0.842009			6.25e-06	-0.589788
2023-10-12 16:35:33	-1.2853		6.34259e-06	-0.839461			6.34259e-06	-0.580871
2023-10-12 16:35:33	-1.28403		6.43518e-06	-0.836913			6.43518e-06	-0.571954
2023-10-12 16:35:33	-1.28148		6.52778e-06	-0.838187			6.52778e-06	-0.559216
2023-10-12 16:35:33	-1.27766		6.62037e-06	-0.840735			6.62037e-06	-0.546477
2023-10-12 16:35:33	-1.27511		6.70139e-06	-0.847104			6.70139e-06	-0.54393
2023-10-12 16:35:33	-1.27639		6.79398e-06	-0.854747			6.79398e-06	-0.545204
2023-10-12 16:35:33	-1.28403		6.88658e-06	-0.858568			6.88657e-06	-0.536287
2023-10-12 16:35:33	-1.29167		6.97916e-06	-0.858568			6.97916e-06	-0.536287
2023-10-12 16:35:33	-1.29804		7.07176e-06	-0.86239			7.07176e-06	-0.545204
2023-10-12 16:35:33	-1.29804		7.16435e-06	-0.863664			7.15278e-06	-0.549025
2023-10-12 16:35:33	-1.31588		7.24537e-06	-0.868759			7.24537e-06	-0.54393
2023-10-12 16:35:33	-1.31715		7.33796e-06	-0.875128			7.33796e-06	-0.551573
2023-10-12 16:35:33	-1.30823		7.43056e-06	-0.876402			7.43056e-06	-0.569407
2023-10-12 16:35:33	-1.30059		7.52315e-06	-0.866211			7.52315e-06	-0.591062
2023-10-12 16:35:33	-1.29295		7.61574e-06	-0.848378			7.61574e-06	-0.608896
2023-10-12 16:35:33	-1.29422		7.70833e-06	-0.831818			7.69676e-06	-0.624182
2023-10-12 16:35:33	-1.28148		7.78936e-06	-0.820353			7.78935e-06	-0.622908
2023-10-12 16:35:33	-1.27129		7.88194e-06	-0.807615			7.88194e-06	-0.613991
2023-10-12 16:35:33	-1.27002		7.97454e-06	-0.793602			7.97454e-06	-0.598705
2023-10-12 16:35:33	-1.26747		8.06713e-06	-0.784686			8.06713e-06	-0.574502
2023-10-12 16:35:33	-1.27002		8.15972e-06	-0.789781			8.15972e-06	-0.551573
2023-10-12 16:35:33	-1.27257		8.24074e-06	-0.810163			8.24074e-06	-0.523548
2023-10-12 16:35:33	-1.28148		8.33334e-06	-0.838187			8.33334e-06	-0.503167
2023-10-12 16:35:33	-1.28785		8.42593e-06	-0.854747			8.42592e-06	-0.490428
2023-10-12 16:35:33	-1.29804		8.51852e-06	-0.880224			8.51852e-06	-0.490428
2023-10-12 16:35:33	-1.3197		8.61111e-06	-0.892962			8.61111e-06	-0.492976
2023-10-12 16:35:33	-1.31842		8.7037e-06	-0.89551			8.7037e-06	-0.496798
2023-10-12 16:35:33	-1.33881		8.78472e-06	-0.901879			8.78472e-06	-0.480238
2023-10-12 16:35:33	-1.36683		8.87732e-06	-0.901879			8.87732e-06	-0.452213
2023-10-12 16:35:33	-1.39613		8.96991e-06	-0.89551			8.96991e-06	-0.435653
2023-10-12 16:35:33	-1.40377		9.0625e-06	-0.892962			9.0625e-06	-0.433106
2023-10-12 16:35:33	-1.35537		9.15509e-06	-0.891688			9.15509e-06	-0.429284
2023-10-12 16:35:33	-1.32607		9.24768e-06	-0.889141			9.23611e-06	-0.430558
2023-10-12 16:35:33	-1.31333		9.3287e-06	-0.885319			9.3287e-06	-0.447118
2023-10-12 16:35:33	-1.31588		9.4213e-06	-0.884045			9.4213e-06	-0.467499
2023-10-12 16:35:33	-1.32862		9.51389e-06	-0.877676			9.51389e-06	-0.47769
2023-10-12 16:35:33	-1.33881		9.60648e-06	-0.880224			9.60648e-06	-0.498072
2023-10-12 16:35:33	-1.34772		9.69908e-06	-0.886593			9.69908e-06	-0.523548
2023-10-12 16:35:33	-1.35791		9.79167e-06	-0.890414			9.78009e-06	-0.538834
2023-10-12 16:35:33	-1.37957		9.87269e-06	-0.899331			9.87268e-06	-0.542656
2023-10-12 16:35:33	-1.3783		9.96528e-06	-0.903153			9.96528e-06	-0.538834
2023-10-12 16:35:33	-1.36556		1.00579e-05	-0.903153			1.00579e-05	-0.540108
2023-10-12 16:35:33	-1.35537		1.01505e-05	-0.901879			1.01505e-05	-0.554121
2023-10-12 16:35:33	-1.35282		1.02431e-05	-0.899331			1.02431e-05	-0.559216
2023-10-12 16:35:33	-1.33753		1.03241e-05	-0.896784			1.03241e-05	-0.547751
2023-10-12 16:35:33	-1.32097		1.04167e-05	-0.891688			1.04167e-05	-0.529918
2023-10-12 16:35:33	-1.32225		1.05093e-05	-0.896784			1.05093e-05	-0.51081
2023-10-12 16:35:33	-1.3197		1.06019e-05	-0.901879			1.06018e-05	-0.491702
2023-10-12 16:35:33	-1.30823		1.06944e-05	-0.904427			1.06944e-05	-0.468773
2023-10-12 16:35:33	-1.30187		1.0787e-05	-0.901879			1.0787e-05	-0.46113
2023-10-12 16:35:33	-1.2955		1.08681e-05	-0.89551			1.08681e-05	-0.47769
2023-10-12 16:35:33	-1.29677		1.09606e-05	-0.886593			1.09606e-05	-0.505715
2023-10-12 16:35:33	-1.30059		1.10532e-05	-0.885319			1.10532e-05	-0.546477
2023-10-12 16:35:33	-1.31333		1.11458e-05	-0.886593			1.11458e-05	-0.594883
2023-10-12 16:35:33	-1.32479		1.12384e-05	-0.889141			1.12384e-05	-0.644563
2023-10-12 16:35:33	-1.33116		1.1331e-05	-0.881498			1.13194e-05	-0.671314
2023-10-12 16:35:33	-1.349		1.1412e-05	-0.857295			1.1412e-05	-0.685326
2023-10-12 16:35:33	-1.38466		1.15046e-05	-0.847104			1.15046e-05	-0.687874
2023-10-12 16:35:33	-1.39868		1.15972e-05	-0.842009			1.15972e-05	-0.664945
2023-10-12 16:35:33	-1.38976		1.16898e-05	-0.84583			1.16898e-05	-0.62673
2023-10-12 16:35:33	-1.37702		1.17824e-05	-0.853473			1.17824e-05	-0.592336
2023-10-12 16:35:33	-1.37447		1.1875e-05	-0.858568			1.18634e-05	-0.552847
2023-10-12 16:35:33	-1.36938		1.1956e-05	-0.858568			1.1956e-05	-0.513358
2023-10-12 16:35:33	-1.349		1.20486e-05	-0.853473			1.20486e-05	-0.470047
2023-10-12 16:35:33	-1.32734		1.21412e-05	-0.843282			1.21412e-05	-0.416546
2023-10-12 16:35:33	-1.32607		1.22338e-05	-0.82927			1.22338e-05	-0.359223
2023-10-12 16:35:33	-1.30951		1.23264e-05	-0.807615			1.23264e-05	-0.296805
2023-10-12 16:35:33	-1.29167		1.24074e-05	-0.782138			1.24074e-05	-0.248399
2023-10-12 16:35:33	-1.29167		1.25e-05	-0.759209			1.25e-05	-0.24203
2023-10-12 16:35:33	-1.30696		1.25926e-05	-0.73628			1.25926e-05	-0.247125
2023-10-12 16:35:33	-1.31206		1.26852e-05	-0.723541			1.26852e-05	-0.25859
2023-10-12 16:35:33	-1.3146		1.27778e-05	-0.713351			1.27778e-05	-0.259863
2023-10-12 16:35:33	-1.32607		1.28704e-05	-0.709529			1.28704e-05	-0.216553
2023-10-12 16:35:33	-1.32989		1.29514e-05	-0.706981			1.29514e-05	-0.145218
2023-10-12 16:35:33	-1.32989		1.3044e-05	-0.706981			1.3044e-05	-0.0611443
2023-10-12 16:35:33	-1.33116		1.31366e-05	-0.715898			1.31366e-05	0.0407629
2023-10-12 16:35:33	-1.34772		1.32292e-05	-0.726089			1.32292e-05	0.171968
2023-10-12 16:35:33	-1.34135		1.33218e-05	-0.738827			1.33218e-05	0.287888
2023-10-12 16:35:33	-1.32479		1.34144e-05	-0.741375			1.34028e-05	0.383426
2023-10-12 16:35:33	-1.30696		1.34954e-05	-0.732458			1.34954e-05	0.464952
2023-10-12 16:35:33	-1.29167		1.3588e-05	-0.709529			1.3588e-05	0.531191
2023-10-12 16:35:33	-1.27766		1.36806e-05	-0.677683			1.36806e-05	0.58724
2023-10-12 16:35:33	-1.27639		1.37731e-05	-0.644563			1.37731e-05	0.612717
2023-10-12 16:35:33	-1.28021		1.38657e-05	-0.624182			1.38657e-05	0.656028
2023-10-12 16:35:33	-1.28276		1.39583e-05	-0.616539			1.39468e-05	0.685326
2023-10-12 16:35:33	-1.29295		1.40394e-05	-0.629277			1.40394e-05	0.663671
2023-10-12 16:35:33	-1.31078		1.41319e-05	-0.640742			1.41319e-05	0.645837
2023-10-12 16:35:33	-1.31842		1.42245e-05	-0.657302			1.42245e-05	0.666219
2023-10-12 16:35:33	-1.32862		1.43171e-05	-0.676409			1.43171e-05	0.684052
2023-10-12 16:35:33	-1.33626		1.44097e-05	-0.684052			1.44097e-05	0.715898
2023-10-12 16:35:33	-1.33499		1.44907e-05	-0.685326			1.44907e-05	0.803793
2023-10-12 16:35:33	-1.32989		1.45833e-05	-0.667492			1.45833e-05	0.903153
2023-10-12 16:35:33	-1.3146		1.46759e-05	-0.639468			1.46759e-05	0.96175
2023-10-12 16:35:33	-1.30187		1.47685e-05	-0.6038			1.47685e-05	0.992322
2023-10-12 16:35:33	-1.2853		1.48611e-05	-0.563037			1.48611e-05	1.02672
2023-10-12 16:35:33	-1.27257		1.49537e-05	-0.531191			1.49537e-05	1.05729
2023-10-12 16:35:33	-1.25983		1.50347e-05	-0.513358			1.50347e-05	1.09805
2023-10-12 16:35:33	-1.25219		1.51273e-05	-0.501893			1.51273e-05	1.16047
2023-10-12 16:35:33	-1.24964		1.52199e-05	-0.489155			1.52199e-05	1.25091
2023-10-12 16:35:33	-1.25601		1.53125e-05	-0.475143			1.53125e-05	1.3439
2023-10-12 16:35:33	-1.25855		1.54051e-05	-0.456035			1.54051e-05	1.43307
2023-10-12 16:35:33	-1.25855		1.54977e-05	-0.438201			1.54977e-05	1.49676
2023-10-12 16:35:34	-1.27766		1.55787e-05	-0.426737			1.55787e-05	1.5044
2023-10-12 16:35:34	-1.30696		1.56713e-05	-0.415272
2023-10-12 16:35:34	-1.3146		1.57639e-05	-0.422915
2023-10-12 16:35:34	-1.31588		1.58565e-05	-0.431832
2023-10-12 16:35:34	-1.33116		1.59491e-05	-0.445844
2023-10-12 16:35:34	-1.31333		1.60417e-05	-0.450939
2023-10-12 16:35:34	-1.29295		1.61227e-05	-0.438201
2023-10-12 16:35:34	-1.27639		1.62153e-05	-0.422915
2023-10-12 16:35:34	-1.24836		1.63079e-05	-0.410177
2023-10-12 16:35:34	-1.23562		1.64005e-05	-0.408903
2023-10-12 16:35:34	-1.23562		1.64931e-05	-0.425463
2023-10-12 16:35:34	-1.2369		1.65856e-05	-0.442023
2023-10-12 16:35:34	-1.24582		1.66667e-05	-0.458583
2023-10-12 16:35:34	-1.25855		1.67593e-05	-0.466226
2023-10-12 16:35:34	-1.25091		1.68519e-05	-0.472595
2023-10-12 16:35:34	-1.23053		1.69444e-05	-0.468773
2023-10-12 16:35:34	-1.21652		1.7037e-05	-0.440749
2023-10-12 16:35:34	-1.19996		1.71181e-05	-0.402534
2023-10-12 16:35:34	-1.18212		1.72107e-05	-0.360497
2023-10-12 16:35:34	-1.19104		1.73032e-05	-0.323555
2023-10-12 16:35:34	-1.21397		1.73958e-05	-0.291709
2023-10-12 16:35:34	-1.21397		1.74884e-05	-0.263685
2023-10-12 16:35:34	-1.20887		1.7581e-05	-0.244577
2023-10-12 16:35:34	-1.2127		1.7662e-05	-0.247125
2023-10-12 16:35:34	-1.2076		1.77546e-05	-0.231839
2023-10-12 16:35:34	-1.19996		1.78472e-05	-0.222922
2023-10-12 16:35:34	-1.19868		1.79398e-05	-0.220374
2023-10-12 16:35:34	-1.18722		1.80324e-05	-0.217827
2023-10-12 16:35:34	-1.14773		1.8125e-05	-0.219101
2023-10-12 16:35:34	-1.11206		1.8206e-05	-0.226744
2023-10-12 16:35:34	-1.10824		1.82986e-05	-0.234387
2023-10-12 16:35:34	-1.11206		1.83912e-05	-0.23566
2023-10-12 16:35:34	-1.10569		1.84838e-05	-0.228017
2023-10-12 16:35:34	-1.09932		1.85764e-05	-0.221648
2023-10-12 16:35:34	-1.08913		1.8669e-05	-0.203815
2023-10-12 16:35:34	-1.0955		1.875e-05	-0.179612
2023-10-12 16:35:34	-1.10442		1.88426e-05	-0.154135
2023-10-12 16:35:34	-1.10824		1.89352e-05	-0.141396
2023-10-12 16:35:34	-1.1248		1.90278e-05	-0.152861
2023-10-12 16:35:34	-1.13754		1.91204e-05	-0.177064
2023-10-12 16:35:34	-1.14391		1.92014e-05	-0.20891
2023-10-12 16:35:34	-1.16811		1.9294e-05	-0.24203
2023-10-12 16:35:34	-1.16047		1.93866e-05	-0.262411
2023-10-12 16:35:34	-1.14773		1.94792e-05	-0.263685
2023-10-12 16:35:34	-1.16556		1.95718e-05	-0.245851
2023-10-12 16:35:34	-1.15919		1.96644e-05	-0.217827
2023-10-12 16:35:34	-1.15537		1.97454e-05	-0.183433
2023-10-12 16:35:34	-1.14518		1.9838e-05	-0.150313
2023-10-12 16:35:34	-1.10569		1.99306e-05	-0.124836
2023-10-12 16:35:34	-1.08531		2.00232e-05	-0.117193
2023-10-12 16:35:34	-1.08404		2.01157e-05	-0.128658
2023-10-12 16:35:34	-1.0955		2.02083e-05	-0.118467
2023-10-12 16:35:34	-1.10952		2.02893e-05	-0.108276
2023-10-12 16:35:34	-1.12225		2.03819e-05	-0.0904427
2023-10-12 16:35:34	-1.12225		2.04745e-05	-0.0700612
2023-10-12 16:35:34	-1.10952		2.05671e-05	-0.0382152
2023-10-12 16:35:34	-1.08276		2.06597e-05	-0.00764304
2023-10-12 16:35:34	-1.08913		2.07523e-05	0.0114646
2023-10-12 16:35:34	-1.07639		2.08333e-05	0.0140122
2023-10-12 16:35:34	-1.03309		2.09259e-05	0.0101907
2023-10-12 16:35:34	-1.07257		2.10185e-05	0.0114646
2023-10-12 16:35:34	-1.1006		2.11111e-05	0.0216553
2023-10-12 16:35:34	-1.08913		2.12037e-05	0.0445844
2023-10-12 16:35:34	-1.08404		2.12847e-05	0.0751566
2023-10-12 16:35:34	-1.05601		2.13773e-05	0.087895
2023-10-12 16:35:34	-1.04073		2.14699e-05	0.0827996
2023-10-12 16:35:34	-1.04455		2.15625e-05	0.0700612
2023-10-12 16:35:34	-1.05729		2.16551e-05	0.063692
2023-10-12 16:35:34	-1.06748		2.17477e-05	0.0687874
2023-10-12 16:35:34	-1.06366		2.18287e-05	0.0891688
2023-10-12 16:35:34	-1.02926		2.19213e-05	0.12611
2023-10-12 16:35:34	-1.00633		2.20139e-05	0.179612
2023-10-12 16:35:34	-1.00633		2.21065e-05	0.230565
2023-10-12 16:35:34	-1.00888		2.21991e-05	0.263685
2023-10-12 16:35:34	-1.00124		2.22917e-05	0.275149
2023-10-12 16:35:34	-0.997417		2.23727e-05	0.273876
2023-10-12 16:35:34	-1.00379		2.24653e-05	0.262411
2023-10-12 16:35:34	-1.02162		2.25579e-05	0.261137
2023-10-12 16:35:34	-1.04455		2.26505e-05	0.277697
2023-10-12 16:35:34	-1.08404		2.27431e-05	0.309543
2023-10-12 16:35:34	-1.12225		2.28357e-05	0.347758
2023-10-12 16:35:34	-1.14264		2.29167e-05	0.378331
2023-10-12 16:35:34	-1.16302		2.30093e-05	0.3847
2023-10-12 16:35:34	-1.15537		2.31018e-05	0.377057
2023-10-12 16:35:34	-1.14136		2.31944e-05	0.373235
2023-10-12 16:35:34	-1.12607		2.3287e-05	0.365592
2023-10-12 16:35:34	-1.11334		2.33681e-05	0.346485
2023-10-12 16:35:34	-1.09041		2.34606e-05	0.31846
2023-10-12 16:35:34	-1.07512		2.35532e-05	0.291709
2023-10-12 16:35:34	-1.0713		2.36458e-05	0.275149
2023-10-12 16:35:34	-1.07003		2.37384e-05	0.281519
2023-10-12 16:35:34	-1.06238		2.3831e-05	0.323555
2023-10-12 16:35:34	-1.06875		2.3912e-05	0.410177
2023-10-12 16:35:34	-1.05984		2.40046e-05	0.515905
2023-10-12 16:35:34	-1.05984		2.40972e-05	0.619086
2023-10-12 16:35:34	-1.05474		2.41898e-05	0.684052
2023-10-12 16:35:34	-1.05601		2.42824e-05	0.705708
2023-10-12 16:35:34	-1.05729		2.4375e-05	0.692969
2023-10-12 16:35:34	-1.06748		2.4456e-05	0.65348
2023-10-12 16:35:34	-1.07894		2.45486e-05	0.597431
2023-10-12 16:35:34	-1.08276		2.46412e-05	0.540108
2023-10-12 16:35:34	-1.08404		2.47338e-05	0.505715
2023-10-12 16:35:34	-1.09423		2.48264e-05	0.489155
2023-10-12 16:35:34	-1.11588		2.4919e-05	0.472595
2023-10-12 16:35:34	-1.12607		2.5e-05	0.447118
2023-10-12 16:35:34	-1.15537		2.50926e-05	0.425463
2023-10-12 16:35:34	-1.21779		2.51852e-05	0.405081
2023-10-12 16:35:34	-1.2611		2.52778e-05	0.397438
2023-10-12 16:35:34	-1.27894		2.53704e-05	0.422915
2023-10-12 16:35:34	-1.23435		2.54514e-05	0.492976
2023-10-12 16:35:34	-1.20123		2.5544e-05	0.588514
2023-10-12 16:35:34	-1.15283		2.56366e-05	0.696791
2023-10-12 16:35:34	-1.14518		2.57292e-05	0.803793
2023-10-12 16:35:34	-1.14009		2.58218e-05	0.906974
2023-10-12 16:35:34	-1.10952		2.59144e-05	0.975762
2023-10-12 16:35:34	-1.10187		2.59954e-05	0.980857
2023-10-12 16:35:34	-1.09423		2.6088e-05	0.917165
2023-10-12 16:35:34	-1.04837		2.61806e-05	0.838187
2023-10-12 16:35:34	-0.992322		2.62731e-05	0.778316
2023-10-12 16:35:34	-0.965571		2.63657e-05	0.745197
2023-10-12 16:35:34	-0.951559		2.64583e-05	0.743923
2023-10-12 16:35:34	-0.94519		2.65394e-05	0.775769
2023-10-12 16:35:34	-0.957928		2.66319e-05	0.849652
2023-10-12 16:35:34	-0.956654		2.67245e-05	0.95538
2023-10-12 16:35:34	-0.957928		2.68171e-05	1.06111
2023-10-12 16:35:34	-0.957928		2.69097e-05	1.16556
2023-10-12 16:35:34	-0.963023		2.70023e-05	1.24582
2023-10-12 16:35:35	-0.959202		2.70833e-05	1.28148
2023-10-12 16:35:35	-0.963023		2.71759e-05	1.27511
2023-10-12 16:35:35	-0.969392		2.72685e-05	1.24327
2023-10-12 16:35:35	-0.966845		2.73611e-05	1.2127
2023-10-12 16:35:35	-0.968119		2.74537e-05	1.2025
2023-10-12 16:35:35	-0.983405		2.75347e-05	1.21907
2023-10-12 16:35:35	-1.00251		2.76273e-05	1.24836
2023-10-12 16:35:35	-0.975762		2.77199e-05	1.27639
2023-10-12 16:35:35	-0.889141		2.78125e-05	1.29677
2023-10-12 16:35:35	-0.836913		2.79051e-05	1.32607
2023-10-12 16:35:35	-0.838187		2.79977e-05	1.38212
2023-10-12 16:35:35	-0.847104		2.80787e-05	1.47383
2023-10-12 16:35:35	-0.866211		2.81713e-05	1.58593
2023-10-12 16:35:35	-0.901879		2.82639e-05	1.66873
2023-10-12 16:35:35	-0.957928		2.83565e-05	1.68911
2023-10-12 16:35:35	-0.96175		2.84491e-05	1.6458
2023-10-12 16:35:35	-0.929903		2.85417e-05	1.58084
2023-10-12 16:35:35	-0.898057		2.86227e-05	1.54644
2023-10-12 16:35:35	-0.873854		2.87153e-05	1.5439
2023-10-12 16:35:35	-0.849652		2.88079e-05	1.55918
2023-10-12 16:35:35	-0.849652		2.89005e-05	1.57192
2023-10-12 16:35:35	-0.880224		2.89931e-05	1.57065
2023-10-12 16:35:35	-0.885319		2.90856e-05	1.54899
2023-10-12 16:35:35	-0.882771		2.91667e-05	1.49804
2023-10-12 16:35:35	-0.887867		2.92593e-05	1.43944
2023-10-12 16:35:35	-0.898057		2.93519e-05	1.4025
2023-10-12 16:35:35	-0.900605		2.94444e-05	1.40505
2023-10-12 16:35:35	-0.901879		2.9537e-05	1.43052
2023-10-12 16:35:35	-0.881498		2.96296e-05	1.44963
2023-10-12 16:35:35	-0.820353		2.97107e-05	1.46874
2023-10-12 16:35:35	-0.75284		2.98032e-05	1.51714
2023-10-12 16:35:35	-0.723541		2.98958e-05	1.57192
2023-10-12 16:35:35	-0.747744		2.99884e-05	1.59103
2023-10-12 16:35:35	-0.813984		3.0081e-05	1.58848
2023-10-12 16:35:35	-0.880224		3.0162e-05	1.58084
2023-10-12 16:35:35	-0.904427		3.02546e-05	1.57956
2023-10-12 16:35:35	-0.886593		3.03472e-05	1.60631
2023-10-12 16:35:35	-0.864938		3.04398e-05	1.64071
2023-10-12 16:35:35	-0.856021		3.05324e-05	1.6509
2023-10-12 16:35:35	-0.839461		3.0625e-05	1.6458
2023-10-12 16:35:35	-0.836913		3.0706e-05	1.64453
2023-10-12 16:35:35	-0.830544		3.07986e-05	1.65217
2023-10-12 16:35:35	-0.820353		3.08912e-05	1.66746
2023-10-12 16:35:35	-0.805067		3.09838e-05	1.66873
2023-10-12 16:35:35	-0.788507		3.10764e-05	1.67255
2023-10-12 16:35:35	-0.768126		3.1169e-05	1.69548
2023-10-12 16:35:35	-0.751566		3.125e-05	1.75917
2023-10-12 16:35:35	-0.749018		3.13426e-05	1.82796
2023-10-12 16:35:35	-0.815258		3.14352e-05	1.89293
2023-10-12 16:35:35	-0.866211		3.15278e-05	1.94898
2023-10-12 16:35:35	-0.876402		3.16204e-05	1.98082
2023-10-12 16:35:35	-0.875128
2023-10-12 16:35:35	-0.833092
2023-10-12 16:35:35	-0.780864
2023-10-12 16:35:35	-0.793602
2023-10-12 16:35:35	-0.807615
2023-10-12 16:35:35	-0.788507
2023-10-12 16:35:35	-0.780864
2023-10-12 16:35:35	-0.759209
2023-10-12 16:35:35	-0.745197
2023-10-12 16:35:35	-0.750292
2023-10-12 16:35:35	-0.76303
2023-10-12 16:35:35	-0.775769
2023-10-12 16:35:35	-0.792329
2023-10-12 16:35:35	-0.813984
2023-10-12 16:35:35	-0.835639
2023-10-12 16:35:35	-0.854747
2023-10-12 16:35:35	-0.880224
2023-10-12 16:35:35	-0.892962
2023-10-12 16:35:35	-0.887867
2023-10-12 16:35:35	-0.880224
2023-10-12 16:35:35	-0.867485
2023-10-12 16:35:35	-0.844556
2023-10-12 16:35:35	-0.815258
2023-10-12 16:35:35	-0.793602
2023-10-12 16:35:35	-0.784686
2023-10-12 16:35:35	-0.793602
2023-10-12 16:35:35	-0.817805
2023-10-12 16:35:35	-0.84583
2023-10-12 16:35:35	-0.877676
2023-10-12 16:35:35	-0.899331
2023-10-12 16:35:35	-0.929903
2023-10-12 16:35:35	-0.946463
2023-10-12 16:35:35	-0.950285
2023-10-12 16:35:35	-0.949011
2023-10-12 16:35:35	-0.950285
2023-10-12 16:35:35	-0.950285
2023-10-12 16:35:35	-0.941368
2023-10-12 16:35:35	-0.936273
2023-10-12 16:35:35	-0.909522
2023-10-12 16:35:35	-0.876402
2023-10-12 16:35:35	-0.864938
2023-10-12 16:35:35	-0.861116
2023-10-12 16:35:35	-0.852199
2023-10-12 16:35:35	-0.876402
2023-10-12 16:35:35	-0.905701
2023-10-12 16:35:35	-0.94519
2023-10-12 16:35:35	-0.93882
2023-10-12 16:35:35	-0.926082
2023-10-12 16:35:35	-0.923534
2023-10-12 16:35:35	-0.927356
2023-10-12 16:35:35	-0.937546
2023-10-12 16:35:35	-0.946463
2023-10-12 16:35:35	-0.956654
2023-10-12 16:35:35	-0.973214
2023-10-12 16:35:35	-0.983405
2023-10-12 16:35:35	-0.979583
2023-10-12 16:35:35	-0.959202
2023-10-12 16:35:35	-0.932451
2023-10-12 16:35:35	-0.908248
2023-10-12 16:35:35	-0.887867
2023-10-12 16:35:35	-0.875128
2023-10-12 16:35:35	-0.877676
2023-10-12 16:35:35	-0.896784
2023-10-12 16:35:35	-0.909522
2023-10-12 16:35:35	-0.91207
2023-10-12 16:35:35	-0.904427
2023-10-12 16:35:35	-0.919713
2023-10-12 16:35:35	-0.950285
2023-10-12 16:35:35	-0.978309
2023-10-12 16:35:35	-1.00251
2023-10-12 16:35:35	-1.00251
2023-10-12 16:35:35	-0.979583
2023-10-12 16:35:35	-0.952833
2023-10-12 16:35:35	-0.917165
2023-10-12 16:35:35	-0.89551
2023-10-12 16:35:35	-0.882771
2023-10-12 16:35:35	-0.880224
2023-10-12 16:35:36	-0.896784
2023-10-12 16:35:36	-0.923534
2023-10-12 16:35:36	-0.937546
2023-10-12 16:35:36	-0.942642
2023-10-12 16:35:36	-0.946463
2023-10-12 16:35:36	-0.954106
2023-10-12 16:35:36	-0.960476
2023-10-12 16:35:36	-0.954106
2023-10-12 16:35:36	-0.943916
2023-10-12 16:35:36	-0.931177
2023-10-12 16:35:36	-0.923534
2023-10-12 16:35:36	-0.919713
2023-10-12 16:35:36	-0.926082
2023-10-12 16:35:36	-0.933725
2023-10-12 16:35:36	-0.93882
2023-10-12 16:35:36	-0.927356
2023-10-12 16:35:36	-0.904427
2023-10-12 16:35:36	-0.896784
2023-10-12 16:35:36	-0.900605
2023-10-12 16:35:36	-0.914617
2023-10-12 16:35:36	-0.924808
2023-10-12 16:35:36	-0.943916
2023-10-12 16:35:36	-0.964297
2023-10-12 16:35:36	-0.97194
2023-10-12 16:35:36	-0.975762
2023-10-12 16:35:36	-0.983405
2023-10-12 16:35:36	-0.987226
2023-10-12 16:35:36	-0.983405
2023-10-12 16:35:36	-0.96175
2023-10-12 16:35:36	-0.946463
2023-10-12 16:35:36	-0.93882
2023-10-12 16:35:36	-0.936273
2023-10-12 16:35:36	-0.947737
2023-10-12 16:35:36	-0.95538
2023-10-12 16:35:36	-0.956654
2023-10-12 16:35:36	-0.947737
2023-10-12 16:35:36	-0.93882
2023-10-12 16:35:36	-0.941368
2023-10-12 16:35:36	-0.949011
2023-10-12 16:35:36	-0.963023
2023-10-12 16:35:36	-0.964297
2023-10-12 16:35:36	-0.965571
2023-10-12 16:35:36	-0.963023
2023-10-12 16:35:36	-0.957928
2023-10-12 16:35:36	-0.950285
2023-10-12 16:35:36	-0.941368
2023-10-12 16:35:36	-0.933725
2023-10-12 16:35:36	-0.932451
2023-10-12 16:35:36	-0.936273
2023-10-12 16:35:36	-0.929903
2023-10-12 16:35:36	-0.933725
2023-10-12 16:35:36	-0.936273
2023-10-12 16:35:36	-0.933725
2023-10-12 16:35:36	-0.933725
2023-10-12 16:35:36	-0.933725
2023-10-12 16:35:36	-0.940094
2023-10-12 16:35:36	-0.943916
2023-10-12 16:35:36	-0.947737
2023-10-12 16:35:36	-0.95538
2023-10-12 16:35:36	-0.95538
2023-10-12 16:35:36	-0.949011
2023-10-12 16:35:36	-0.94519
2023-10-12 16:35:36	-0.947737
2023-10-12 16:35:36	-0.943916
2023-10-12 16:35:36	-0.940094
2023-10-12 16:35:36	-0.929903
2023-10-12 16:35:36	-0.923534
2023-10-12 16:35:36	-0.927356
2023-10-12 16:35:36	-0.927356
2023-10-12 16:35:36	-0.937546
2023-10-12 16:35:36	-0.954106
2023-10-12 16:35:36	-0.960476
2023-10-12 16:35:36	-0.957928
2023-10-12 16:35:36	-0.95538
2023-10-12 16:35:36	-0.959202
2023-10-12 16:35:36	-0.960476
2023-10-12 16:35:36	-0.959202
2023-10-12 16:35:36	-0.960476
2023-10-12 16:35:36	-0.957928
2023-10-12 16:35:36	-0.954106
2023-10-12 16:35:36	-0.951559
2023-10-12 16:35:36	-0.95538
2023-10-12 16:35:36	-0.95538
2023-10-12 16:35:36	-0.95538
2023-10-12 16:35:36	-0.959202
2023-10-12 16:35:36	-0.960476
2023-10-12 16:35:36	-0.954106
2023-10-12 16:35:36	-0.947737
2023-10-12 16:35:36	-0.950285
2023-10-12 16:35:36	-0.954106
2023-10-12 16:35:36	-0.957928
2023-10-12 16:35:36	-0.954106
2023-10-12 16:35:36	-0.957928
2023-10-12 16:35:36	-0.96175
2023-10-12 16:35:36	-0.960476
2023-10-12 16:35:36	-0.956654
2023-10-12 16:35:36	-0.957928
2023-10-12 16:35:36	-0.95538
2023-10-12 16:35:36	-0.951559
2023-10-12 16:35:36	-0.943916
2023-10-12 16:35:36	-0.94519
2023-10-12 16:35:36	-0.950285
2023-10-12 16:35:36	-0.957928
2023-10-12 16:35:36	-0.960476
2023-10-12 16:35:36	-0.952833
2023-10-12 16:35:36	-0.949011
2023-10-12 16:35:36	-0.949011
2023-10-12 16:35:36	-0.952833
2023-10-12 16:35:36	-0.952833
2023-10-12 16:35:36	-0.949011
2023-10-12 16:35:36	-0.946463
2023-10-12 16:35:36	-0.946463
2023-10-12 16:35:36	-0.950285
2023-10-12 16:35:36	-0.95538
2023-10-12 16:35:36	-0.95538
2023-10-12 16:35:36	-0.960476
2023-10-12 16:35:36	-0.960476
2023-10-12 16:35:36	-0.96175
2023-10-12 16:35:36	-0.954106
2023-10-12 16:35:36	-0.950285
2023-10-12 16:35:36	-0.946463
2023-10-12 16:35:36	-0.952833
2023-10-12 16:35:36	-0.951559
2023-10-12 16:35:36	-0.936273
2023-10-12 16:35:36	-0.934999
2023-10-12 16:35:36	-0.941368
2023-10-12 16:35:36	-0.943916
2023-10-12 16:35:36	-0.956654
2023-10-12 16:35:37	-0.965571
2023-10-12 16:35:37	-0.968119
2023-10-12 16:35:37	-0.970666
2023-10-12 16:35:37	-0.974488
2023-10-12 16:35:37	-0.969392
2023-10-12 16:35:37	-0.968119
2023-10-12 16:35:37	-0.968119
2023-10-12 16:35:37	-0.966845
2023-10-12 16:35:37	-0.969392
2023-10-12 16:35:37	-0.969392
2023-10-12 16:35:37	-0.965571
2023-10-12 16:35:37	-0.95538
2023-10-12 16:35:37	-0.954106
2023-10-12 16:35:37	-0.952833
2023-10-12 16:35:37	-0.954106
2023-10-12 16:35:37	-0.95538
2023-10-12 16:35:37	-0.960476
2023-10-12 16:35:37	-0.966845
2023-10-12 16:35:37	-0.973214
2023-10-12 16:35:37	-0.974488
2023-10-12 16:35:37	-0.973214
2023-10-12 16:35:37	-0.970666
2023-10-12 16:35:37	-0.968119
2023-10-12 16:35:37	-0.963023
2023-10-12 16:35:37	-0.954106
2023-10-12 16:35:37	-0.956654
2023-10-12 16:35:37	-0.960476
2023-10-12 16:35:37	-0.960476
2023-10-12 16:35:37	-0.96175
2023-10-12 16:35:37	-0.963023
2023-10-12 16:35:37	-0.963023
2023-10-12 16:35:37	-0.963023
2023-10-12 16:35:37	-0.964297
2023-10-12 16:35:37	-0.966845
2023-10-12 16:35:37	-0.965571
2023-10-12 16:35:37	-0.968119
2023-10-12 16:35:37	-0.969392
2023-10-12 16:35:37	-0.969392
2023-10-12 16:35:37	-0.969392
2023-10-12 16:35:37	-0.968119
2023-10-12 16:35:37	-0.964297
2023-10-12 16:35:37	-0.963023
2023-10-12 16:35:37	-0.96175
2023-10-12 16:35:37	-0.966845
2023-10-12 16:35:37	-0.968119
2023-10-12 16:35:37	-0.965571
2023-10-12 16:35:37	-0.964297
2023-10-12 16:35:37	-0.965571
2023-10-12 16:35:37	-0.965571
2023-10-12 16:35:37	-0.969392
2023-10-12 16:35:37	-0.966845
2023-10-12 16:35:37	-0.965571
2023-10-12 16:35:37	-0.964297
2023-10-12 16:35:37	-0.965571
2023-10-12 16:35:37	-0.965571
2023-10-12 16:35:37	-0.965571
2023-10-12 16:35:37	-0.964297
2023-10-12 16:35:37	-0.965571
2023-10-12 16:35:37	-0.963023
2023-10-12 16:35:37	-0.964297
2023-10-12 16:35:37	-0.963023
2023-10-12 16:35:37	-0.960476
2023-10-12 16:35:37	-0.959202
2023-10-12 16:35:37	-0.957928
2023-10-12 16:35:37	-0.963023
2023-10-12 16:35:37	-0.964297
2023-10-12 16:35:37	-0.964297
2023-10-12 16:35:37	-0.963023
2023-10-12 16:35:37	-0.960476
2023-10-12 16:35:37	-0.954106
2023-10-12 16:35:37	-0.951559
2023-10-12 16:35:37	-0.950285
2023-10-12 16:35:37	-0.950285
2023-10-12 16:35:37	-0.949011
2023-10-12 16:35:37	-0.952833
2023-10-12 16:35:37	-0.957928
2023-10-12 16:35:37	-0.959202
2023-10-12 16:35:37	-0.960476
2023-10-12 16:35:37	-0.960476
2023-10-12 16:35:37	-0.960476
2023-10-12 16:35:37	-0.960476
2023-10-12 16:35:37	-0.963023
2023-10-12 16:35:37	-0.964297
2023-10-12 16:35:37	-0.96175
2023-10-12 16:35:37	-0.960476
2023-10-12 16:35:37	-0.957928
2023-10-12 16:35:37	-0.95538
2023-10-12 16:35:37	-0.954106
2023-10-12 16:35:37	-0.959202
2023-10-12 16:35:37	-0.963023
2023-10-12 16:35:37	-0.965571
2023-10-12 16:35:37	-0.968119
2023-10-12 16:35:37	-0.970666
2023-10-12 16:35:37	-0.969392
2023-10-12 16:35:37	-0.969392
2023-10-12 16:35:37	-0.965571
2023-10-12 16:35:37	-0.96175
2023-10-12 16:35:37	-0.959202
2023-10-12 16:35:37	-0.956654
2023-10-12 16:35:37	-0.959202
2023-10-12 16:35:37	-0.963023
2023-10-12 16:35:37	-0.963023
2023-10-12 16:35:37	-0.963023
2023-10-12 16:35:37	-0.963023
2023-10-12 16:35:37	-0.964297
2023-10-12 16:35:37	-0.964297
2023-10-12 16:35:37	-0.96175
2023-10-12 16:35:37	-0.963023
2023-10-12 16:35:37	-0.963023
2023-10-12 16:35:37	-0.96175
2023-10-12 16:35:37	-0.96175
2023-10-12 16:35:37	-0.957928
2023-10-12 16:35:37	-0.957928
2023-10-12 16:35:37	-0.957928
2023-10-12 16:35:37	-0.959202
2023-10-12 16:35:37	-0.959202
2023-10-12 16:35:37	-0.959202
2023-10-12 16:35:37	-0.956654
2023-10-12 16:35:37	-0.957928
2023-10-12 16:35:37	-0.957928
2023-10-12 16:35:37	-0.959202
2023-10-12 16:35:37	-0.960476
2023-10-12 16:35:37	-0.959202
2023-10-12 16:35:37	-0.95538
2023-10-12 16:35:37	-0.954106
2023-10-12 16:35:37	-0.95538
2023-10-12 16:35:37	-0.956654
2023-10-12 16:35:37	-0.960476
2023-10-12 16:35:38	-0.960476
2023-10-12 16:35:38	-0.957928
2023-10-12 16:35:38	-0.960476
2023-10-12 16:35:38	-0.956654
2023-10-12 16:35:38	-0.954106
2023-10-12 16:35:38	-0.949011
2023-10-12 16:35:38	-0.94519
2023-10-12 16:35:38	-0.942642
2023-10-12 16:35:38	-0.941368
2023-10-12 16:35:38	-0.943916
2023-10-12 16:35:38	-0.949011
2023-10-12 16:35:38	-0.952833
2023-10-12 16:35:38	-0.95538
2023-10-12 16:35:38	-0.952833
2023-10-12 16:35:38	-0.94519
2023-10-12 16:35:38	-0.94519
2023-10-12 16:35:38	-0.946463
2023-10-12 16:35:38	-0.949011
2023-10-12 16:35:38	-0.952833
2023-10-12 16:35:38	-0.952833
2023-10-12 16:35:38	-0.952833
2023-10-12 16:35:38	-0.954106
2023-10-12 16:35:38	-0.952833
2023-10-12 16:35:38	-0.954106
2023-10-12 16:35:38	-0.951559
2023-10-12 16:35:38	-0.949011
2023-10-12 16:35:38	-0.947737
2023-10-12 16:35:38	-0.949011
2023-10-12 16:35:38	-0.950285
2023-10-12 16:35:38	-0.947737
2023-10-12 16:35:38	-0.946463
2023-10-12 16:35:38	-0.947737
2023-10-12 16:35:38	-0.950285
2023-10-12 16:35:38	-0.95538
2023-10-12 16:35:38	-0.959202
2023-10-12 16:35:38	-0.964297
2023-10-12 16:35:38	-0.964297
2023-10-12 16:35:38	-0.96175
2023-10-12 16:35:38	-0.957928
2023-10-12 16:35:38	-0.95538
2023-10-12 16:35:38	-0.957928
2023-10-12 16:35:38	-0.96175
2023-10-12 16:35:38	-0.959202
2023-10-12 16:35:38	-0.946463
2023-10-12 16:35:38	-0.942642
2023-10-12 16:35:38	-0.943916
2023-10-12 16:35:38	-0.947737
2023-10-12 16:35:38	-0.949011
2023-10-12 16:35:38	-0.954106
2023-10-12 16:35:38	-0.947737
2023-10-12 16:35:38	-0.94519
2023-10-12 16:35:38	-0.949011
2023-10-12 16:35:38	-0.950285
2023-10-12 16:35:38	-0.950285
2023-10-12 16:35:38	-0.96175
2023-10-12 16:35:38	-0.970666
2023-10-12 16:35:38	-0.973214
2023-10-12 16:35:38	-0.97194
2023-10-12 16:35:38	-0.965571
2023-10-12 16:35:38	-0.95538
2023-10-12 16:35:38	-0.94519
2023-10-12 16:35:38	-0.943916
2023-10-12 16:35:38	-0.952833
2023-10-12 16:35:38	-0.960476
2023-10-12 16:35:38	-0.965571
2023-10-12 16:35:38	-0.965571
2023-10-12 16:35:38	-0.96175
2023-10-12 16:35:38	-0.960476
2023-10-12 16:35:38	-0.95538
2023-10-12 16:35:38	-0.949011
2023-10-12 16:35:38	-0.949011
2023-10-12 16:35:38	-0.950285
2023-10-12 16:35:38	-0.949011
2023-10-12 16:35:38	-0.947737
2023-10-12 16:35:38	-0.950285
2023-10-12 16:35:38	-0.950285
2023-10-12 16:35:38	-0.954106
2023-10-12 16:35:38	-0.951559
2023-10-12 16:35:38	-0.952833
2023-10-12 16:35:38	-0.957928
2023-10-12 16:35:38	-0.957928
2023-10-12 16:35:38	-0.956654
2023-10-12 16:35:38	-0.952833
2023-10-12 16:35:38	-0.949011
2023-10-12 16:35:38	-0.952833
2023-10-12 16:35:38	-0.960476
2023-10-12 16:35:38	-0.960476
2023-10-12 16:35:38	-0.963023
2023-10-12 16:35:38	-0.960476
2023-10-12 16:35:38	-0.960476
2023-10-12 16:35:38	-0.957928
2023-10-12 16:35:38	-0.95538
2023-10-12 16:35:38	-0.957928
2023-10-12 16:35:38	-0.954106
2023-10-12 16:35:38	-0.952833
2023-10-12 16:35:38	-0.951559
2023-10-12 16:35:38	-0.951559
2023-10-12 16:35:38	-0.951559
2023-10-12 16:35:38	-0.95538
2023-10-12 16:35:38	-0.959202
2023-10-12 16:35:38	-0.96175
2023-10-12 16:35:38	-0.951559
2023-10-12 16:35:38	-0.943916
2023-10-12 16:35:38	-0.933725
2023-10-12 16:35:38	-0.926082
2023-10-12 16:35:38	-0.92226
2023-10-12 16:35:38	-0.920987
2023-10-12 16:35:38	-0.92226
2023-10-12 16:35:38	-0.926082
2023-10-12 16:35:38	-0.93882
2023-10-12 16:35:38	-0.954106
2023-10-12 16:35:38	-0.96175
2023-10-12 16:35:38	-0.965571
2023-10-12 16:35:38	-0.960476
2023-10-12 16:35:38	-0.956654
2023-10-12 16:35:38	-0.951559
2023-10-12 16:35:38	-0.950285
2023-10-12 16:35:38	-0.946463
2023-10-12 16:35:38	-0.94519
2023-10-12 16:35:38	-0.941368
2023-10-12 16:35:38	-0.934999
2023-10-12 16:35:38	-0.929903
2023-10-12 16:35:38	-0.927356
2023-10-12 16:35:38	-0.924808
2023-10-12 16:35:38	-0.919713
2023-10-12 16:35:38	-0.908248
2023-10-12 16:35:38	-0.894236
2023-10-12 16:35:38	-0.884045
2023-10-12 16:35:39	-0.873854
2023-10-12 16:35:39	-0.863664
2023-10-12 16:35:39	-0.857295
2023-10-12 16:35:39	-0.848378
2023-10-12 16:35:39	-0.848378
2023-10-12 16:35:39	-0.835639
2023-10-12 16:35:39	-0.825449
2023-10-12 16:35:39	-0.822901
2023-10-12 16:35:39	-0.821627
2023-10-12 16:35:39	-0.821627
2023-10-12 16:35:39	-0.834365
2023-10-12 16:35:39	-0.843282
2023-10-12 16:35:39	-0.856021
2023-10-12 16:35:39	-0.853473
2023-10-12 16:35:39	-0.84583
2023-10-12 16:35:39	-0.836913
2023-10-12 16:35:39	-0.827996
2023-10-12 16:35:39	-0.820353
2023-10-12 16:35:39	-0.815258
2023-10-12 16:35:39	-0.81271
2023-10-12 16:35:39	-0.808889
2023-10-12 16:35:39	-0.810163
2023-10-12 16:35:39	-0.813984
2023-10-12 16:35:39	-0.822901
2023-10-12 16:35:39	-0.830544
2023-10-12 16:35:39	-0.843282
2023-10-12 16:35:39	-0.852199
2023-10-12 16:35:39	-0.863664
2023-10-12 16:35:39	-0.873854
2023-10-12 16:35:39	-0.882771
2023-10-12 16:35:39	-0.892962
2023-10-12 16:35:39	-0.898057
2023-10-12 16:35:39	-0.904427
2023-10-12 16:35:39	-0.910796
2023-10-12 16:35:39	-0.914617
2023-10-12 16:35:39	-0.913343
2023-10-12 16:35:39	-0.908248
2023-10-12 16:35:39	-0.898057
2023-10-12 16:35:39	-0.890414
2023-10-12 16:35:39	-0.885319
2023-10-12 16:35:39	-0.87895
2023-10-12 16:35:39	-0.875128
2023-10-12 16:35:39	-0.875128
2023-10-12 16:35:39	-0.876402
2023-10-12 16:35:39	-0.87895
2023-10-12 16:35:39	-0.880224
2023-10-12 16:35:39	-0.881498
2023-10-12 16:35:39	-0.877676
2023-10-12 16:35:39	-0.871307
2023-10-12 16:35:39	-0.86239
2023-10-12 16:35:39	-0.857295
2023-10-12 16:35:39	-0.848378
2023-10-12 16:35:39	-0.842009
2023-10-12 16:35:39	-0.839461
2023-10-12 16:35:39	-0.836913
2023-10-12 16:35:39	-0.838187
2023-10-12 16:35:39	-0.840735
2023-10-12 16:35:39	-0.847104
2023-10-12 16:35:39	-0.854747
2023-10-12 16:35:39	-0.858568
2023-10-12 16:35:39	-0.858568
2023-10-12 16:35:39	-0.86239
2023-10-12 16:35:39	-0.863664
2023-10-12 16:35:39	-0.868759
2023-10-12 16:35:39	-0.875128
2023-10-12 16:35:39	-0.876402
2023-10-12 16:35:39	-0.866211
2023-10-12 16:35:39	-0.848378
2023-10-12 16:35:39	-0.831818
2023-10-12 16:35:39	-0.820353
2023-10-12 16:35:39	-0.807615
2023-10-12 16:35:39	-0.793602
2023-10-12 16:35:39	-0.784686
2023-10-12 16:35:39	-0.789781
2023-10-12 16:35:39	-0.810163
2023-10-12 16:35:39	-0.838187
2023-10-12 16:35:39	-0.854747
2023-10-12 16:35:39	-0.880224
2023-10-12 16:35:39	-0.892962
2023-10-12 16:35:39	-0.89551
2023-10-12 16:35:39	-0.901879
2023-10-12 16:35:39	-0.901879
2023-10-12 16:35:39	-0.89551
2023-10-12 16:35:39	-0.892962
2023-10-12 16:35:39	-0.891688
2023-10-12 16:35:39	-0.889141
2023-10-12 16:35:39	-0.885319
2023-10-12 16:35:39	-0.884045
2023-10-12 16:35:39	-0.877676
2023-10-12 16:35:39	-0.880224
2023-10-12 16:35:39	-0.886593
2023-10-12 16:35:39	-0.890414
2023-10-12 16:35:39	-0.899331
2023-10-12 16:35:39	-0.903153
2023-10-12 16:35:39	-0.903153
2023-10-12 16:35:39	-0.901879
2023-10-12 16:35:39	-0.899331
2023-10-12 16:35:39	-0.896784
2023-10-12 16:35:39	-0.891688
2023-10-12 16:35:39	-0.896784
2023-10-12 16:35:39	-0.901879
2023-10-12 16:35:39	-0.904427
2023-10-12 16:35:39	-0.901879
2023-10-12 16:35:39	-0.89551
2023-10-12 16:35:39	-0.886593
2023-10-12 16:35:39	-0.885319
2023-10-12 16:35:39	-0.886593
2023-10-12 16:35:39	-0.889141
2023-10-12 16:35:39	-0.881498
2023-10-12 16:35:39	-0.857295
2023-10-12 16:35:39	-0.847104
2023-10-12 16:35:39	-0.842009
2023-10-12 16:35:39	-0.84583
2023-10-12 16:35:39	-0.853473
2023-10-12 16:35:39	-0.858568
2023-10-12 16:35:39	-0.858568
2023-10-12 16:35:39	-0.853473
2023-10-12 16:35:39	-0.843282
2023-10-12 16:35:39	-0.82927
2023-10-12 16:35:39	-0.807615
2023-10-12 16:35:39	-0.782138
2023-10-12 16:35:39	-0.759209
2023-10-12 16:35:39	-0.73628
2023-10-12 16:35:39	-0.723541
2023-10-12 16:35:39	-0.713351
2023-10-12 16:35:39	-0.709529
2023-10-12 16:35:39	-0.706981
2023-10-12 16:35:40	-0.706981
2023-10-12 16:35:40	-0.715898
2023-10-12 16:35:40	-0.726089
2023-10-12 16:35:40	-0.738827
2023-10-12 16:35:40	-0.741375
2023-10-12 16:35:40	-0.732458
2023-10-12 16:35:40	-0.709529
2023-10-12 16:35:40	-0.677683
2023-10-12 16:35:40	-0.644563
2023-10-12 16:35:40	-0.624182
2023-10-12 16:35:40	-0.616539
2023-10-12 16:35:40	-0.629277
2023-10-12 16:35:40	-0.640742
2023-10-12 16:35:40	-0.657302
2023-10-12 16:35:40	-0.676409
2023-10-12 16:35:40	-0.684052
2023-10-12 16:35:40	-0.685326
2023-10-12 16:35:40	-0.667492
2023-10-12 16:35:40	-0.639468
2023-10-12 16:35:40	-0.6038
2023-10-12 16:35:40	-0.563037
2023-10-12 16:35:40	-0.531191
2023-10-12 16:35:40	-0.513358
2023-10-12 16:35:40	-0.501893
2023-10-12 16:35:40	-0.489155
2023-10-12 16:35:40	-0.475143
2023-10-12 16:35:40	-0.456035
2023-10-12 16:35:40	-0.438201
2023-10-12 16:35:40	-0.426737
2023-10-12 16:35:40	-0.415272
2023-10-12 16:35:40	-0.422915
2023-10-12 16:35:40	-0.431832
2023-10-12 16:35:40	-0.445844
2023-10-12 16:35:40	-0.450939
2023-10-12 16:35:40	-0.438201
2023-10-12 16:35:40	-0.422915
2023-10-12 16:35:40	-0.410177
2023-10-12 16:35:40	-0.408903
2023-10-12 16:35:40	-0.425463
2023-10-12 16:35:40	-0.442023
2023-10-12 16:35:40	-0.458583
2023-10-12 16:35:40	-0.466226
2023-10-12 16:35:40	-0.472595
2023-10-12 16:35:40	-0.468773
2023-10-12 16:35:40	-0.440749
2023-10-12 16:35:40	-0.402534
2023-10-12 16:35:40	-0.360497
2023-10-12 16:35:40	-0.323555
2023-10-12 16:35:40	-0.291709
2023-10-12 16:35:40	-0.263685
2023-10-12 16:35:40	-0.244577
2023-10-12 16:35:40	-0.247125
2023-10-12 16:35:40	-0.231839
2023-10-12 16:35:40	-0.222922
2023-10-12 16:35:40	-0.220374
2023-10-12 16:35:40	-0.217827
2023-10-12 16:35:40	-0.219101
2023-10-12 16:35:40	-0.226744
2023-10-12 16:35:40	-0.234387
2023-10-12 16:35:40	-0.23566
2023-10-12 16:35:40	-0.228017
2023-10-12 16:35:40	-0.221648
2023-10-12 16:35:40	-0.203815
2023-10-12 16:35:40	-0.179612
2023-10-12 16:35:40	-0.154135
2023-10-12 16:35:40	-0.141396
2023-10-12 16:35:40	-0.152861
2023-10-12 16:35:40	-0.177064
2023-10-12 16:35:40	-0.20891
2023-10-12 16:35:40	-0.24203
2023-10-12 16:35:40	-0.262411
2023-10-12 16:35:40	-0.263685
2023-10-12 16:35:40	-0.245851
2023-10-12 16:35:40	-0.217827
2023-10-12 16:35:40	-0.183433
2023-10-12 16:35:40	-0.150313
2023-10-12 16:35:40	-0.124836
2023-10-12 16:35:40	-0.117193
2023-10-12 16:35:40	-0.128658
2023-10-12 16:35:40	-0.118467
2023-10-12 16:35:40	-0.108276
2023-10-12 16:35:40	-0.0904427
2023-10-12 16:35:40	-0.0700612
2023-10-12 16:35:40	-0.0382152
2023-10-12 16:35:40	-0.00764304
2023-10-12 16:35:40	0.0114646
2023-10-12 16:35:40	0.0140122
2023-10-12 16:35:40	0.0101907
2023-10-12 16:35:40	0.0114646
2023-10-12 16:35:40	0.0216553
2023-10-12 16:35:40	0.0445844
2023-10-12 16:35:40	0.0751566
2023-10-12 16:35:40	0.087895
2023-10-12 16:35:40	0.0827996
2023-10-12 16:35:40	0.0700612
2023-10-12 16:35:40	0.063692
2023-10-12 16:35:40	0.0687874
2023-10-12 16:35:40	0.0891688
2023-10-12 16:35:40	0.12611
2023-10-12 16:35:40	0.179612
2023-10-12 16:35:40	0.230565
2023-10-12 16:35:40	0.263685
2023-10-12 16:35:40	0.275149
2023-10-12 16:35:40	0.273876
2023-10-12 16:35:40	0.262411
2023-10-12 16:35:40	0.261137
2023-10-12 16:35:40	0.277697
2023-10-12 16:35:40	0.309543
2023-10-12 16:35:40	0.347758
2023-10-12 16:35:40	0.378331
2023-10-12 16:35:40	0.3847
2023-10-12 16:35:40	0.377057
2023-10-12 16:35:40	0.373235
2023-10-12 16:35:40	0.365592
2023-10-12 16:35:40	0.346485
2023-10-12 16:35:40	0.31846
2023-10-12 16:35:40	0.291709
2023-10-12 16:35:40	0.275149
2023-10-12 16:35:40	0.281519
2023-10-12 16:35:40	0.323555
2023-10-12 16:35:40	0.410177
2023-10-12 16:35:40	0.515905
2023-10-12 16:35:40	0.619086
2023-10-12 16:35:40	0.684052
2023-10-12 16:35:40	0.705708
2023-10-12 16:35:40	0.692969
2023-10-12 16:35:40	0.65348
2023-10-12 16:35:40	0.597431
2023-10-12 16:35:41	0.540108
2023-10-12 16:35:41	0.505715
2023-10-12 16:35:41	0.489155
2023-10-12 16:35:41	0.472595
2023-10-12 16:35:41	0.447118
2023-10-12 16:35:41	0.425463
2023-10-12 16:35:41	0.405081
2023-10-12 16:35:41	0.397438
2023-10-12 16:35:41	0.422915
2023-10-12 16:35:41	0.492976
2023-10-12 16:35:41	0.588514
2023-10-12 16:35:41	0.696791
2023-10-12 16:35:41	0.803793
2023-10-12 16:35:41	0.906974
2023-10-12 16:35:41	0.975762
2023-10-12 16:35:41	0.980857
2023-10-12 16:35:41	0.917165
2023-10-12 16:35:41	0.838187
2023-10-12 16:35:41	0.778316
2023-10-12 16:35:41	0.745197
2023-10-12 16:35:41	0.743923
2023-10-12 16:35:41	0.775769
2023-10-12 16:35:41	0.849652
2023-10-12 16:35:41	0.95538
2023-10-12 16:35:41	1.06111
2023-10-12 16:35:41	1.16556
2023-10-12 16:35:41	1.24582
2023-10-12 16:35:41	1.28148
2023-10-12 16:35:41	1.27511
2023-10-12 16:35:41	1.24327
2023-10-12 16:35:41	1.2127
2023-10-12 16:35:41	1.2025
2023-10-12 16:35:41	1.21907
2023-10-12 16:35:41	1.24836
2023-10-12 16:35:41	1.27639
2023-10-12 16:35:41	1.29677
2023-10-12 16:35:41	1.32607
2023-10-12 16:35:41	1.38212
2023-10-12 16:35:41	1.47383
2023-10-12 16:35:41	1.58593
2023-10-12 16:35:41	1.66873
2023-10-12 16:35:41	1.68911
2023-10-12 16:35:41	1.6458
2023-10-12 16:35:41	1.58084
2023-10-12 16:35:41	1.54644
2023-10-12 16:35:41	1.5439
2023-10-12 16:35:41	1.55918
2023-10-12 16:35:41	1.57192
2023-10-12 16:35:41	1.57065
2023-10-12 16:35:41	1.54899
2023-10-12 16:35:41	1.49804
2023-10-12 16:35:41	1.43944
2023-10-12 16:35:41	1.4025
2023-10-12 16:35:41	1.40505
2023-10-12 16:35:41	1.43052
2023-10-12 16:35:41	1.44963
2023-10-12 16:35:41	1.46874
2023-10-12 16:35:41	1.51714
2023-10-12 16:35:41	1.57192
2023-10-12 16:35:41	1.59103
2023-10-12 16:35:41	1.58848
2023-10-12 16:35:41	1.58084
2023-10-12 16:35:41	1.57956
2023-10-12 16:35:41	1.60631
2023-10-12 16:35:41	1.64071
2023-10-12 16:35:41	1.6509
2023-10-12 16:35:41	1.6458
2023-10-12 16:35:41	1.64453
2023-10-12 16:35:41	1.65217
2023-10-12 16:35:41	1.66746
2023-10-12 16:35:41	1.66873
2023-10-12 16:35:41	1.67255
2023-10-12 16:35:41	1.69548
2023-10-12 16:35:41	1.75917
2023-10-12 16:35:41	1.82796
2023-10-12 16:35:41	1.89293
2023-10-12 16:35:41	1.94898
2023-10-12 16:35:41	1.98082
2023-10-12 16:35:41	1.96936
2023-10-12 16:35:41	1.91713
2023-10-12 16:35:41	1.8356
2023-10-12 16:35:41	1.76682
2023-10-12 16:35:41	1.71077
2023-10-12 16:35:41	1.66109
2023-10-12 16:35:41	1.63306
2023-10-12 16:35:41	1.64071
2023-10-12 16:35:41	1.67765
2023-10-12 16:35:41	1.71204
2023-10-12 16:35:41	1.6993
2023-10-12 16:35:41	1.65217
2023-10-12 16:35:41	1.59612
2023-10-12 16:35:41	1.54899
2023-10-12 16:35:41	1.50313
2023-10-12 16:35:41	1.46619
2023-10-12 16:35:41	1.42925
2023-10-12 16:35:41	1.41142
2023-10-12 16:35:41	1.42288
2023-10-12 16:35:41	1.43817
2023-10-12 16:35:41	1.45345
2023-10-12 16:35:41	1.47256
2023-10-12 16:35:41	1.47765
2023-10-12 16:35:41	1.45727
2023-10-12 16:35:41	1.38849
2023-10-12 16:35:41	1.2904
2023-10-12 16:35:41	1.18085
2023-10-12 16:35:41	1.04327
2023-10-12 16:35:41	0.885319
2023-10-12 16:35:41	0.718446
2023-10-12 16:35:41	0.557942
2023-10-12 16:35:41	0.420367
2023-10-12 16:35:41	0.310817
2023-10-12 16:35:41	0.231839
2023-10-12 16:35:41	0.17579
2023-10-12 16:35:41	0.143944
2023-10-12 16:35:41	0.117193
2023-10-12 16:35:41	0.0866211
2023-10-12 16:35:41	0.0382152
2023-10-12 16:35:41	-0.0356675
2023-10-12 16:35:41	-0.138849
2023-10-12 16:35:41	-0.266233
2023-10-12 16:35:41	-0.40126
2023-10-12 16:35:41	-0.540108
2023-10-12 16:35:41	-0.663671
2023-10-12 16:35:41	-0.777043
2023-10-12 16:35:41	-0.881498
2023-10-12 16:35:41	-0.969392
2023-10-12 16:35:41	-1.03945
2023-10-12 16:35:41	-1.09423
2023-10-12 16:35:42	-1.10187
2023-10-12 16:35:42	-1.11971
2023-10-12 16:35:42	-1.13117
2023-10-12 16:35:42	-1.10315
2023-10-12 16:35:42	-1.09295
2023-10-12 16:35:42	-1.08149
2023-10-12 16:35:42	-1.05474
2023-10-12 16:35:42	-1.02289
2023-10-12 16:35:42	-1.00124
2023-10-12 16:35:42	-0.982131
2023-10-12 16:35:42	-0.964297
2023-10-12 16:35:42	-0.954106
2023-10-12 16:35:42	-0.952833
2023-10-12 16:35:42	-0.957928
2023-10-12 16:35:42	-0.969392
2023-10-12 16:35:42	-0.994869
2023-10-12 16:35:42	-1.03309
2023-10-12 16:35:42	-1.06748
2023-10-12 16:35:42	-1.08913
2023-10-12 16:35:42	-1.10442
2023-10-12 16:35:42	-1.11716
2023-10-12 16:35:42	-1.11334
2023-10-12 16:35:42	-1.09805
2023-10-12 16:35:42	-1.08149
2023-10-12 16:35:42	-1.05856
2023-10-12 16:35:42	-1.03945
2023-10-12 16:35:42	-1.03309
2023-10-12 16:35:42	-1.03054
2023-10-12 16:35:42	-1.03181
2023-10-12 16:35:42	-1.0471
2023-10-12 16:35:42	-1.0662
2023-10-12 16:35:42	-1.09678
2023-10-12 16:35:42	-1.13627
2023-10-12 16:35:42	-1.17193
2023-10-12 16:35:42	-1.19996
2023-10-12 16:35:42	-1.21397
2023-10-12 16:35:42	-1.2076
2023-10-12 16:35:42	-1.18212
2023-10-12 16:35:42	-1.14646
2023-10-12 16:35:42	-1.11461
2023-10-12 16:35:42	-1.10442
2023-10-12 16:35:42	-1.10442
2023-10-12 16:35:42	-1.09423
2023-10-12 16:35:42	-1.06366
2023-10-12 16:35:42	-1.042
2023-10-12 16:35:42	-1.03563
2023-10-12 16:35:42	-1.03691
2023-10-12 16:35:42	-1.04582
2023-10-12 16:35:42	-1.0471
2023-10-12 16:35:42	-1.042
2023-10-12 16:35:42	-1.02417
2023-10-12 16:35:42	-1.0178
2023-10-12 16:35:42	-1.01525
2023-10-12 16:35:42	-1.01398
2023-10-12 16:35:42	-1.02289
2023-10-12 16:35:42	-1.02672
2023-10-12 16:35:42	-1.02926
2023-10-12 16:35:42	-1.03691
2023-10-12 16:35:42	-1.03818
2023-10-12 16:35:42	-1.042
2023-10-12 16:35:42	-1.04073
2023-10-12 16:35:42	-1.04073
2023-10-12 16:35:42	-1.04582
2023-10-12 16:35:42	-1.05347
2023-10-12 16:35:42	-1.06111
2023-10-12 16:35:42	-1.06493
2023-10-12 16:35:42	-1.06366
2023-10-12 16:35:42	-1.05984
2023-10-12 16:35:42	-1.05347
2023-10-12 16:35:42	-1.042
2023-10-12 16:35:42	-1.03691
2023-10-12 16:35:42	-1.03181
2023-10-12 16:35:42	-1.02417
2023-10-12 16:35:42	-1.02672
2023-10-12 16:35:42	-1.02544
2023-10-12 16:35:42	-1.02799
2023-10-12 16:35:42	-1.03054
2023-10-12 16:35:42	-1.03309
2023-10-12 16:35:42	-1.04327
2023-10-12 16:35:42	-1.05219
2023-10-12 16:35:42	-1.05856
2023-10-12 16:35:42	-1.05984
2023-10-12 16:35:42	-1.05984
2023-10-12 16:35:42	-1.04964
2023-10-12 16:35:42	-1.03691
2023-10-12 16:35:42	-1.02799
2023-10-12 16:35:42	-1.01907
2023-10-12 16:35:42	-1.01398
2023-10-12 16:35:42	-1.0127
2023-10-12 16:35:42	-1.01143
2023-10-12 16:35:42	-1.00506
2023-10-12 16:35:42	-0.999965
2023-10-12 16:35:42	-0.993595
2023-10-12 16:35:42	-0.987226
2023-10-12 16:35:42	-0.983405
2023-10-12 16:35:42	-0.983405
2023-10-12 16:35:42	-0.983405
2023-10-12 16:35:42	-0.983405
2023-10-12 16:35:42	-0.977036
2023-10-12 16:35:42	-0.966845
2023-10-12 16:35:42	-0.96175
2023-10-12 16:35:42	-0.964297
2023-10-12 16:35:42	-0.969392
2023-10-12 16:35:42	-0.973214
2023-10-12 16:35:42	-0.978309
2023-10-12 16:35:42	-0.978309
2023-10-12 16:35:42	-0.974488
2023-10-12 16:35:42	-0.970666
2023-10-12 16:35:42	-0.964297
2023-10-12 16:35:42	-0.954106
2023-10-12 16:35:42	-0.942642
2023-10-12 16:35:42	-0.936273
2023-10-12 16:35:42	-0.927356
2023-10-12 16:35:42	-0.923534
2023-10-12 16:35:42	-0.926082
2023-10-12 16:35:42	-0.940094
2023-10-12 16:35:42	-0.957928
2023-10-12 16:35:42	-0.97194
2023-10-12 16:35:42	-0.980857
2023-10-12 16:35:42	-0.982131
2023-10-12 16:35:42	-0.979583
2023-10-12 16:35:42	-0.970666
2023-10-12 16:35:42	-0.960476
2023-10-12 16:35:42	-0.950285
2023-10-12 16:35:42	-0.941368
2023-10-12 16:35:42	-0.931177
2023-10-12 16:35:42	-0.927356
2023-10-12 16:35:42	-0.93882
2023-10-12 16:35:43	-0.950285
2023-10-12 16:35:43	-0.96175
2023-10-12 16:35:43	-0.968119
2023-10-12 16:35:43	-0.973214
2023-10-12 16:35:43	-0.983405
2023-10-12 16:35:43	-0.992322
2023-10-12 16:35:43	-1.00251
2023-10-12 16:35:43	-1.00888
2023-10-12 16:35:43	-1.00379
2023-10-12 16:35:43	-0.996143
2023-10-12 16:35:43	-0.984679
2023-10-12 16:35:43	-0.974488
2023-10-12 16:35:43	-0.965571
2023-10-12 16:35:43	-0.970666
2023-10-12 16:35:43	-0.982131
2023-10-12 16:35:43	-0.996143
2023-10-12 16:35:43	-1.01398
2023-10-12 16:35:43	-1.03181
2023-10-12 16:35:43	-1.042
2023-10-12 16:35:43	-1.0471
2023-10-12 16:35:43	-1.05219
2023-10-12 16:35:43	-1.04582
2023-10-12 16:35:43	-1.03436
2023-10-12 16:35:43	-1.01907
2023-10-12 16:35:43	-0.998691
2023-10-12 16:35:43	-0.982131
2023-10-12 16:35:43	-0.965571
2023-10-12 16:35:43	-0.951559
2023-10-12 16:35:43	-0.94519
2023-10-12 16:35:43	-0.956654
2023-10-12 16:35:43	-0.968119
2023-10-12 16:35:43	-0.982131
2023-10-12 16:35:43	-0.994869
2023-10-12 16:35:43	-1.0127
2023-10-12 16:35:43	-1.02417
2023-10-12 16:35:43	-1.03181
2023-10-12 16:35:43	-1.02544
2023-10-12 16:35:43	-1.0178
2023-10-12 16:35:43	-1.00506
2023-10-12 16:35:43	-0.991048
2023-10-12 16:35:43	-0.978309
2023-10-12 16:35:43	-0.968119
2023-10-12 16:35:43	-0.957928
2023-10-12 16:35:43	-0.950285
2023-10-12 16:35:43	-0.951559
2023-10-12 16:35:43	-0.95538
2023-10-12 16:35:43	-0.959202
2023-10-12 16:35:43	-0.964297
2023-10-12 16:35:43	-1.01525
2023-10-12 16:35:43	-1.05729
2023-10-12 16:35:43	-1.05092
2023-10-12 16:35:43	-1.02926
2023-10-12 16:35:43	-1.01525
2023-10-12 16:35:43	-0.997417
2023-10-12 16:35:43	-0.969392
2023-10-12 16:35:43	-0.933725
2023-10-12 16:35:43	-0.940094
2023-10-12 16:35:43	-0.956654
2023-10-12 16:35:43	-0.992322
2023-10-12 16:35:43	-1.0127
2023-10-12 16:35:43	-1.02417
2023-10-12 16:35:43	-1.03181
2023-10-12 16:35:43	-1.02926
2023-10-12 16:35:43	-1.02417
2023-10-12 16:35:43	-1.01525
2023-10-12 16:35:43	-1.00888
2023-10-12 16:35:43	-0.996143
2023-10-12 16:35:43	-0.980857
2023-10-12 16:35:43	-0.966845
2023-10-12 16:35:43	-0.97194
2023-10-12 16:35:43	-0.982131
2023-10-12 16:35:43	-0.987226
2023-10-12 16:35:43	-0.991048
2023-10-12 16:35:43	-1.00124
2023-10-12 16:35:43	-1.00506
2023-10-12 16:35:43	-1.00379
2023-10-12 16:35:43	-1.00251
2023-10-12 16:35:43	-1.00251
2023-10-12 16:35:43	-0.999965
2023-10-12 16:35:43	-0.987226
2023-10-12 16:35:43	-0.963023
2023-10-12 16:35:43	-0.943916
2023-10-12 16:35:43	-0.931177
2023-10-12 16:35:43	-0.92863
2023-10-12 16:35:43	-0.941368
2023-10-12 16:35:43	-0.959202
2023-10-12 16:35:43	-0.966845
2023-10-12 16:35:43	-0.983405
2023-10-12 16:35:43	-1.00506
2023-10-12 16:35:43	-1.02926
2023-10-12 16:35:43	-1.05347
2023-10-12 16:35:43	-1.0713
2023-10-12 16:35:43	-1.07257
2023-10-12 16:35:43	-1.07257
2023-10-12 16:35:43	-1.07385
2023-10-12 16:35:43	-1.06875
2023-10-12 16:35:43	-1.06366
2023-10-12 16:35:43	-1.05474
2023-10-12 16:35:43	-1.05347
2023-10-12 16:35:43	-1.05729
2023-10-12 16:35:43	-1.06238
2023-10-12 16:35:43	-1.06748
2023-10-12 16:35:43	-1.07257
2023-10-12 16:35:43	-1.07767
2023-10-12 16:35:43	-1.08022
2023-10-12 16:35:43	-1.08404
2023-10-12 16:35:43	-1.08913
2023-10-12 16:35:43	-1.09423
2023-10-12 16:35:43	-1.10569
2023-10-12 16:35:43	-1.11716
2023-10-12 16:35:43	-1.13627
2023-10-12 16:35:43	-1.15665
2023-10-12 16:35:43	-1.1834
2023-10-12 16:35:43	-1.20378
2023-10-12 16:35:43	-1.21142
2023-10-12 16:35:43	-1.20505
2023-10-12 16:35:43	-1.1834
2023-10-12 16:35:43	-1.15537
2023-10-12 16:35:43	-1.11588
2023-10-12 16:35:43	-1.06875
2023-10-12 16:35:43	-1.02544
2023-10-12 16:35:43	-0.959202
2023-10-12 16:35:43	-0.873854
2023-10-12 16:35:43	-0.793602
2023-10-12 16:35:43	-0.741375
2023-10-12 16:35:43	-0.76303
2023-10-12 16:35:43	-0.810163
2023-10-12 16:35:44	-0.852199
2023-10-12 16:35:44	-0.892962
2023-10-12 16:35:44	-0.917165
2023-10-12 16:35:44	-0.932451
2023-10-12 16:35:44	-0.94519
2023-10-12 16:35:44	-0.95538
2023-10-12 16:35:44	-0.956654
2023-10-12 16:35:44	-0.96175
2023-10-12 16:35:44	-0.975762
2023-10-12 16:35:44	-0.989774
2023-10-12 16:35:44	-1.00379
2023-10-12 16:35:44	-1.01652
2023-10-12 16:35:44	-1.02289
2023-10-12 16:35:44	-1.03563
2023-10-12 16:35:44	-1.05347
2023-10-12 16:35:44	-1.05856
2023-10-12 16:35:44	-1.06366
2023-10-12 16:35:44	-1.05474
2023-10-12 16:35:44	-1.03818
2023-10-12 16:35:44	-1.01525
2023-10-12 16:35:44	-0.996143
2023-10-12 16:35:44	-0.985952
2023-10-12 16:35:44	-0.975762
2023-10-12 16:35:44	-0.974488
2023-10-12 16:35:44	-0.977036
2023-10-12 16:35:44	-0.975762
2023-10-12 16:35:44	-0.992322
2023-10-12 16:35:44	-1.00124
2023-10-12 16:35:44	-0.998691
2023-10-12 16:35:44	-0.991048
2023-10-12 16:35:44	-0.984679
2023-10-12 16:35:44	-0.983405
2023-10-12 16:35:44	-0.982131
2023-10-12 16:35:44	-0.982131
2023-10-12 16:35:44	-0.983405
2023-10-12 16:35:44	-0.982131
2023-10-12 16:35:44	-0.983405
2023-10-12 16:35:44	-0.977036
2023-10-12 16:35:44	-0.977036
2023-10-12 16:35:44	-0.980857
2023-10-12 16:35:44	-0.984679
2023-10-12 16:35:44	-0.987226
2023-10-12 16:35:44	-0.989774
2023-10-12 16:35:44	-0.993595
2023-10-12 16:35:44	-0.992322
2023-10-12 16:35:44	-0.9885
2023-10-12 16:35:44	-0.989774
2023-10-12 16:35:44	-0.991048
2023-10-12 16:35:44	-0.996143
2023-10-12 16:35:44	-1.00379
2023-10-12 16:35:44	-1.01525
2023-10-12 16:35:44	-1.01907
2023-10-12 16:35:44	-1.02417
2023-10-12 16:35:44	-1.02672
2023-10-12 16:35:44	-1.03436
2023-10-12 16:35:44	-1.04073
2023-10-12 16:35:44	-1.04582
2023-10-12 16:35:44	-1.05601
2023-10-12 16:35:44	-1.05984
2023-10-12 16:35:44	-1.05856
2023-10-12 16:35:44	-1.05856
2023-10-12 16:35:44	-1.05474
2023-10-12 16:35:44	-1.06111
2023-10-12 16:35:44	-1.05984
2023-10-12 16:35:44	-1.05601
2023-10-12 16:35:44	-1.0471
2023-10-12 16:35:44	-1.05219
2023-10-12 16:35:44	-1.03945
2023-10-12 16:35:44	-1.03309
2023-10-12 16:35:44	-1.02926
2023-10-12 16:35:44	-1.02417
2023-10-12 16:35:44	-1.02035
2023-10-12 16:35:44	-1.01143
2023-10-12 16:35:44	-1.00379
2023-10-12 16:35:44	-0.999965
2023-10-12 16:35:44	-0.992322
2023-10-12 16:35:44	-1.00761
2023-10-12 16:35:44	-1.02799
2023-10-12 16:35:44	-1.0178
2023-10-12 16:35:44	-1.01015
2023-10-12 16:35:44	-1.01525
2023-10-12 16:35:44	-1.02035
2023-10-12 16:35:44	-1.01398
2023-10-12 16:35:44	-1.00124
2023-10-12 16:35:44	-0.991048
2023-10-12 16:35:44	-0.991048
2023-10-12 16:35:44	-0.984679
2023-10-12 16:35:44	-0.982131
2023-10-12 16:35:44	-0.980857
2023-10-12 16:35:44	-0.980857
2023-10-12 16:35:44	-0.977036
2023-10-12 16:35:44	-0.973214
2023-10-12 16:35:44	-0.974488
2023-10-12 16:35:44	-0.974488
2023-10-12 16:35:44	-0.979583
2023-10-12 16:35:44	-0.984679
2023-10-12 16:35:44	-0.993595
2023-10-12 16:35:44	-1.00379
2023-10-12 16:35:44	-1.00888
2023-10-12 16:35:44	-1.01525
2023-10-12 16:35:44	-1.02162
2023-10-12 16:35:44	-1.02799
2023-10-12 16:35:44	-1.03436
2023-10-12 16:35:44	-1.03818
2023-10-12 16:35:44	-1.03945
2023-10-12 16:35:44	-1.042
2023-10-12 16:35:44	-1.0471
2023-10-12 16:35:44	-1.04964
2023-10-12 16:35:44	-1.05984
2023-10-12 16:35:44	-1.06366
2023-10-12 16:35:44	-1.07003
2023-10-12 16:35:44	-1.07512
2023-10-12 16:35:44	-1.08786
2023-10-12 16:35:44	-1.1006
2023-10-12 16:35:44	-1.11334
2023-10-12 16:35:44	-1.12225
2023-10-12 16:35:44	-1.12862
2023-10-12 16:35:44	-1.14646
2023-10-12 16:35:44	-1.16047
2023-10-12 16:35:44	-1.17958
2023-10-12 16:35:44	-1.19868
2023-10-12 16:35:44	-1.20505
2023-10-12 16:35:44	-1.16938
2023-10-12 16:35:44	-1.13754
2023-10-12 16:35:44	-1.11971
2023-10-12 16:35:44	-1.11079
2023-10-12 16:35:44	-1.11206
2023-10-12 16:35:44	-1.11079
2023-10-12 16:35:45	-1.10952
2023-10-12 16:35:45	-1.11461
2023-10-12 16:35:45	-1.12098
2023-10-12 16:35:45	-1.12225
2023-10-12 16:35:45	-1.11206
2023-10-12 16:35:45	-1.09932
2023-10-12 16:35:45	-1.09932
2023-10-12 16:35:45	-1.09805
2023-10-12 16:35:45	-1.10315
2023-10-12 16:35:45	-1.11334
2023-10-12 16:35:45	-1.12607
2023-10-12 16:35:45	-1.13499
2023-10-12 16:35:45	-1.13754
2023-10-12 16:35:45	-1.13372
2023-10-12 16:35:45	-1.12225
2023-10-12 16:35:45	-1.11461
2023-10-12 16:35:45	-1.10569
2023-10-12 16:35:45	-1.09295
2023-10-12 16:35:45	-1.08276
2023-10-12 16:35:45	-1.07639
2023-10-12 16:35:45	-1.06493
2023-10-12 16:35:45	-1.04964
2023-10-12 16:35:45	-1.03436
2023-10-12 16:35:45	-1.02544
2023-10-12 16:35:45	-1.01652
2023-10-12 16:35:45	-1.00888
2023-10-12 16:35:45	-1.0127
2023-10-12 16:35:45	-1.02162
2023-10-12 16:35:45	-1.02926
2023-10-12 16:35:45	-1.042
2023-10-12 16:35:45	-1.04964
2023-10-12 16:35:45	-1.05984
2023-10-12 16:35:45	-1.06493
2023-10-12 16:35:45	-1.06748
2023-10-12 16:35:45	-1.06875
2023-10-12 16:35:45	-1.07767
2023-10-12 16:35:45	-1.08659
2023-10-12 16:35:45	-1.09932
2023-10-12 16:35:45	-1.10569
2023-10-12 16:35:45	-1.10824
2023-10-12 16:35:45	-1.10442
2023-10-12 16:35:45	-1.09805
2023-10-12 16:35:45	-1.09295
2023-10-12 16:35:45	-1.09041
2023-10-12 16:35:45	-1.08913
2023-10-12 16:35:45	-1.08913
2023-10-12 16:35:45	-1.08913
2023-10-12 16:35:45	-1.08531
2023-10-12 16:35:45	-1.07894
2023-10-12 16:35:45	-1.0713
2023-10-12 16:35:45	-1.06875
2023-10-12 16:35:45	-1.0662
2023-10-12 16:35:45	-1.06493
2023-10-12 16:35:45	-1.05984
2023-10-12 16:35:45	-1.05347
2023-10-12 16:35:45	-1.05474
2023-10-12 16:35:45	-1.05474
2023-10-12 16:35:45	-1.05601
2023-10-12 16:35:45	-1.05729
2023-10-12 16:35:45	-1.06238
2023-10-12 16:35:45	-1.0713
2023-10-12 16:35:45	-1.08149
2023-10-12 16:35:45	-1.09168
2023-10-12 16:35:45	-1.1006
2023-10-12 16:35:45	-1.10187
2023-10-12 16:35:45	-1.09932
2023-10-12 16:35:45	-1.09168
2023-10-12 16:35:45	-1.08913
2023-10-12 16:35:45	-1.08913
2023-10-12 16:35:45	-1.08913
2023-10-12 16:35:45	-1.09295
2023-10-12 16:35:45	-1.09423
2023-10-12 16:35:45	-1.09678
2023-10-12 16:35:45	-1.0955
2023-10-12 16:35:45	-1.1006
2023-10-12 16:35:45	-1.10187
2023-10-12 16:35:45	-1.0955
2023-10-12 16:35:45	-1.08786
2023-10-12 16:35:45	-1.08531
2023-10-12 16:35:45	-1.08149
2023-10-12 16:35:45	-1.08022
2023-10-12 16:35:45	-1.07003
2023-10-12 16:35:45	-1.06366
2023-10-12 16:35:45	-1.06111
2023-10-12 16:35:45	-1.05984
2023-10-12 16:35:45	-1.05984
2023-10-12 16:35:45	-1.05856
2023-10-12 16:35:45	-1.06238
2023-10-12 16:35:45	-1.06748
2023-10-12 16:35:45	-1.0662
2023-10-12 16:35:45	-1.06493
2023-10-12 16:35:45	-1.06111
2023-10-12 16:35:45	-1.06238
2023-10-12 16:35:45	-1.0662
2023-10-12 16:35:45	-1.06875
2023-10-12 16:35:45	-1.0713
2023-10-12 16:35:45	-1.06875
2023-10-12 16:35:45	-1.06875
2023-10-12 16:35:45	-1.0713
2023-10-12 16:35:45	-1.07257
2023-10-12 16:35:45	-1.07639
2023-10-12 16:35:45	-1.08022
2023-10-12 16:35:45	-1.08276
2023-10-12 16:35:45	-1.08149
2023-10-12 16:35:45	-1.08404
2023-10-12 16:35:45	-1.08276
2023-10-12 16:35:45	-1.08786
2023-10-12 16:35:45	-1.0955
2023-10-12 16:35:45	-1.0955
2023-10-12 16:35:45	-1.08659
2023-10-12 16:35:45	-1.08531
2023-10-12 16:35:45	-1.08276
2023-10-12 16:35:45	-1.08786
2023-10-12 16:35:45	-1.0955
2023-10-12 16:35:45	-1.09168
2023-10-12 16:35:45	-1.09041
2023-10-12 16:35:45	-1.09295
2023-10-12 16:35:45	-1.09423
2023-10-12 16:35:45	-1.09678
2023-10-12 16:35:45	-1.10315
2023-10-12 16:35:45	-1.10952
2023-10-12 16:35:45	-1.11334
2023-10-12 16:35:45	-1.11588
2023-10-12 16:35:45	-1.12353
2023-10-12 16:35:45	-1.12607
2023-10-12 16:35:45	-1.11843
2023-10-12 16:35:45	-1.11334
2023-10-12 16:35:45	-1.10697
2023-10-12 16:35:46	-1.10442
2023-10-12 16:35:46	-1.09805
2023-10-12 16:35:46	-1.09041
2023-10-12 16:35:46	-1.08913
2023-10-12 16:35:46	-1.08659
2023-10-12 16:35:46	-1.08786
2023-10-12 16:35:46	-1.08659
2023-10-12 16:35:46	-1.09041
2023-10-12 16:35:46	-1.09295
2023-10-12 16:35:46	-1.09423
2023-10-12 16:35:46	-1.1006
2023-10-12 16:35:46	-1.1006
2023-10-12 16:35:46	-1.10187
2023-10-12 16:35:46	-1.1006
2023-10-12 16:35:46	-1.1006
2023-10-12 16:35:46	-1.1006
2023-10-12 16:35:46	-1.09932
2023-10-12 16:35:46	-1.0955
2023-10-12 16:35:46	-1.09295
2023-10-12 16:35:46	-1.09295
2023-10-12 16:35:46	-1.08786
2023-10-12 16:35:46	-1.08786
2023-10-12 16:35:46	-1.08531
2023-10-12 16:35:46	-1.08786
2023-10-12 16:35:46	-1.09168
2023-10-12 16:35:46	-1.08913
2023-10-12 16:35:46	-1.09295
2023-10-12 16:35:46	-1.09168
2023-10-12 16:35:46	-1.08913
2023-10-12 16:35:46	-1.09041
2023-10-12 16:35:46	-1.08913
2023-10-12 16:35:46	-1.08913
2023-10-12 16:35:46	-1.09295
2023-10-12 16:35:46	-1.0955
2023-10-12 16:35:46	-1.09678
2023-10-12 16:35:46	-1.0955
2023-10-12 16:35:46	-1.09932
2023-10-12 16:35:46	-1.10187
2023-10-12 16:35:46	-1.10315
2023-10-12 16:35:46	-1.10569
2023-10-12 16:35:46	-1.10569
2023-10-12 16:35:46	-1.10697
2023-10-12 16:35:46	-1.10569
2023-10-12 16:35:46	-1.10569
2023-10-12 16:35:46	-1.10442
2023-10-12 16:35:46	-1.10187
2023-10-12 16:35:46	-1.1006
2023-10-12 16:35:46	-1.09932
2023-10-12 16:35:46	-1.09678
2023-10-12 16:35:46	-1.1006
2023-10-12 16:35:46	-1.09932
2023-10-12 16:35:46	-1.09932
2023-10-12 16:35:46	-1.10315
2023-10-12 16:35:46	-1.10442
2023-10-12 16:35:46	-1.10824
2023-10-12 16:35:46	-1.11079
2023-10-12 16:35:46	-1.11079
2023-10-12 16:35:46	-1.11843
2023-10-12 16:35:46	-1.11588
2023-10-12 16:35:46	-1.11206
2023-10-12 16:35:46	-1.11334
2023-10-12 16:35:46	-1.11461
2023-10-12 16:35:46	-1.11716
2023-10-12 16:35:46	-1.11716
2023-10-12 16:35:46	-1.11588
2023-10-12 16:35:46	-1.11206
2023-10-12 16:35:46	-1.11079
2023-10-12 16:35:46	-1.11079
2023-10-12 16:35:46	-1.10569
2023-10-12 16:35:46	-1.10697
2023-10-12 16:35:46	-1.10569
2023-10-12 16:35:46	-1.10442
2023-10-12 16:35:46	-1.10315
2023-10-12 16:35:46	-1.1006
2023-10-12 16:35:46	-1.09805
2023-10-12 16:35:46	-1.0955
2023-10-12 16:35:46	-1.0955
2023-10-12 16:35:46	-1.09678
2023-10-12 16:35:46	-1.09805
2023-10-12 16:35:46	-1.09932
2023-10-12 16:35:46	-1.10187
2023-10-12 16:35:46	-1.10315
2023-10-12 16:35:46	-1.10442
2023-10-12 16:35:46	-1.10952
2023-10-12 16:35:46	-1.11079
2023-10-12 16:35:46	-1.10952
2023-10-12 16:35:46	-1.10952
2023-10-12 16:35:46	-1.10952
2023-10-12 16:35:46	-1.11079
2023-10-12 16:35:46	-1.10952
2023-10-12 16:35:46	-1.11461
2023-10-12 16:35:46	-1.10697
2023-10-12 16:35:46	-1.10442
2023-10-12 16:35:46	-1.10315
2023-10-12 16:35:46	-1.10187
2023-10-12 16:35:46	-1.10187
2023-10-12 16:35:46	-1.1006
2023-10-12 16:35:46	-1.1006
2023-10-12 16:35:46	-1.10187
2023-10-12 16:35:46	-1.09932
2023-10-12 16:35:46	-1.10187
2023-10-12 16:35:46	-1.09932
2023-10-12 16:35:46	-1.09932
2023-10-12 16:35:46	-1.10187
2023-10-12 16:35:46	-1.10442
2023-10-12 16:35:46	-1.10697
2023-10-12 16:35:46	-1.10697
2023-10-12 16:35:46	-1.10952
2023-10-12 16:35:46	-1.10697
2023-10-12 16:35:46	-1.10697
2023-10-12 16:35:46	-1.10952
2023-10-12 16:35:46	-1.10824
2023-10-12 16:35:46	-1.10569
2023-10-12 16:35:46	-1.10569
2023-10-12 16:35:46	-1.10315
2023-10-12 16:35:46	-1.09932
2023-10-12 16:35:46	-1.09932
2023-10-12 16:35:46	-1.09423
2023-10-12 16:35:46	-1.09295
2023-10-12 16:35:46	-1.09295
2023-10-12 16:35:46	-1.08786
2023-10-12 16:35:46	-1.08913
2023-10-12 16:35:46	-1.08786
2023-10-12 16:35:46	-1.09168
2023-10-12 16:35:46	-1.09168
2023-10-12 16:35:46	-1.09168
2023-10-12 16:35:46	-1.09041
2023-10-12 16:35:46	-1.08913
2023-10-12 16:35:47	-1.09041
2023-10-12 16:35:47	-1.08786
2023-10-12 16:35:47	-1.08786
2023-10-12 16:35:47	-1.09168
2023-10-12 16:35:47	-1.09168
2023-10-12 16:35:47	-1.09423
2023-10-12 16:35:47	-1.09041
2023-10-12 16:35:47	-1.09423
2023-10-12 16:35:47	-1.09168
2023-10-12 16:35:47	-1.09295
2023-10-12 16:35:47	-1.09168
2023-10-12 16:35:47	-1.08913
2023-10-12 16:35:47	-1.08913
2023-10-12 16:35:47	-1.08659
2023-10-12 16:35:47	-1.08786
2023-10-12 16:35:47	-1.08786
2023-10-12 16:35:47	-1.08404
2023-10-12 16:35:47	-1.08404
2023-10-12 16:35:47	-1.08659
2023-10-12 16:35:47	-1.08786
2023-10-12 16:35:47	-1.08659
2023-10-12 16:35:47	-1.08659
2023-10-12 16:35:47	-1.08404
2023-10-12 16:35:47	-1.08659
2023-10-12 16:35:47	-1.08404
2023-10-12 16:35:47	-1.08786
2023-10-12 16:35:47	-1.08786
2023-10-12 16:35:47	-1.08786
2023-10-12 16:35:47	-1.08786
2023-10-12 16:35:47	-1.08913
2023-10-12 16:35:47	-1.08913
2023-10-12 16:35:47	-1.09295
2023-10-12 16:35:47	-1.08913
2023-10-12 16:35:47	-1.08786
2023-10-12 16:35:47	-1.08531
2023-10-12 16:35:47	-1.08659
2023-10-12 16:35:47	-1.08913
2023-10-12 16:35:47	-1.08786
2023-10-12 16:35:47	-1.08659
2023-10-12 16:35:47	-1.08531
2023-10-12 16:35:47	-1.08913
2023-10-12 16:35:47	-1.08659
2023-10-12 16:35:47	-1.08913
2023-10-12 16:35:47	-1.09041
2023-10-12 16:35:47	-1.09041
2023-10-12 16:35:47	-1.09041
2023-10-12 16:35:47	-1.09041
2023-10-12 16:35:47	-1.09041
2023-10-12 16:35:47	-1.09423
2023-10-12 16:35:47	-1.09168
2023-10-12 16:35:47	-1.09295
2023-10-12 16:35:47	-1.09168
2023-10-12 16:35:47	-1.09295
2023-10-12 16:35:47	-1.09041
2023-10-12 16:35:47	-1.08786
2023-10-12 16:35:47	-1.08531
2023-10-12 16:35:47	-1.08913
2023-10-12 16:35:47	-1.08659
2023-10-12 16:35:47	-1.08404
2023-10-12 16:35:47	-1.08659
2023-10-12 16:35:47	-1.08531
2023-10-12 16:35:47	-1.08786
2023-10-12 16:35:47	-1.08786
2023-10-12 16:35:47	-1.08659
2023-10-12 16:35:47	-1.08531
2023-10-12 16:35:47	-1.08404
2023-10-12 16:35:47	-1.08531
2023-10-12 16:35:47	-1.08531
2023-10-12 16:35:47	-1.08659
2023-10-12 16:35:47	-1.09041
2023-10-12 16:35:47	-1.08913
2023-10-12 16:35:47	-1.09041
2023-10-12 16:35:47	-1.09041
2023-10-12 16:35:47	-1.09041
2023-10-12 16:35:47	-1.08913
2023-10-12 16:35:47	-1.08659
2023-10-12 16:35:47	-1.08404
2023-10-12 16:35:47	-1.08404
2023-10-12 16:35:47	-1.08149
2023-10-12 16:35:47	-1.08276
2023-10-12 16:35:47	-1.08149
2023-10-12 16:35:47	-1.08149
2023-10-12 16:35:47	-1.08276
2023-10-12 16:35:47	-1.08276
2023-10-12 16:35:47	-1.08404
2023-10-12 16:35:47	-1.08022
2023-10-12 16:35:47	-1.08276
2023-10-12 16:35:47	-1.08276
2023-10-12 16:35:47	-1.08276
2023-10-12 16:35:47	-1.08276
2023-10-12 16:35:47	-1.08786
2023-10-12 16:35:47	-1.08404
2023-10-12 16:35:47	-1.08531
2023-10-12 16:35:47	-1.08404
2023-10-12 16:35:47	-1.08404
2023-10-12 16:35:47	-1.08404
2023-10-12 16:35:47	-1.08276
2023-10-12 16:35:47	-1.08531
2023-10-12 16:35:47	-1.08404
2023-10-12 16:35:47	-1.08149
2023-10-12 16:35:47	-1.08404
2023-10-12 16:35:47	-1.08659
2023-10-12 16:35:47	-1.08531
2023-10-12 16:35:47	-1.08404
2023-10-12 16:35:47	-1.08149
2023-10-12 16:35:47	-1.07894
2023-10-12 16:35:47	-1.07767
2023-10-12 16:35:47	-1.07767
2023-10-12 16:35:47	-1.07767
2023-10-12 16:35:47	-1.07894
2023-10-12 16:35:47	-1.07894
2023-10-12 16:35:47	-1.07767
2023-10-12 16:35:47	-1.07894
2023-10-12 16:35:47	-1.07894
2023-10-12 16:35:47	-1.07767
2023-10-12 16:35:47	-1.07767
2023-10-12 16:35:47	-1.07639
2023-10-12 16:35:47	-1.07894
2023-10-12 16:35:47	-1.08149
2023-10-12 16:35:47	-1.07639
2023-10-12 16:35:47	-1.07894
2023-10-12 16:35:47	-1.07894
2023-10-12 16:35:47	-1.07767
2023-10-12 16:35:47	-1.07639
2023-10-12 16:35:47	-1.07639
2023-10-12 16:35:47	-1.07894
2023-10-12 16:35:47	-1.07639
2023-10-12 16:35:48	-1.07512
2023-10-12 16:35:48	-1.07639
2023-10-12 16:35:48	-1.07385
2023-10-12 16:35:48	-1.07512
2023-10-12 16:35:48	-1.07512
2023-10-12 16:35:48	-1.07512
2023-10-12 16:35:48	-1.07512
2023-10-12 16:35:48	-1.07257
2023-10-12 16:35:48	-1.07385
2023-10-12 16:35:48	-1.07257
2023-10-12 16:35:48	-1.07003
2023-10-12 16:35:48	-1.07003
2023-10-12 16:35:48	-1.06875
2023-10-12 16:35:48	-1.06875
2023-10-12 16:35:48	-1.06875
2023-10-12 16:35:48	-1.06875
2023-10-12 16:35:48	-1.06748
2023-10-12 16:35:48	-1.06875
2023-10-12 16:35:48	-1.07003
2023-10-12 16:35:48	-1.0713
2023-10-12 16:35:48	-1.07257
2023-10-12 16:35:48	-1.06875
2023-10-12 16:35:48	-1.06748
2023-10-12 16:35:48	-1.06875
2023-10-12 16:35:48	-1.06748
2023-10-12 16:35:48	-1.06875
2023-10-12 16:35:48	-1.0713
2023-10-12 16:35:48	-1.07003
2023-10-12 16:35:48	-1.0713
2023-10-12 16:35:48	-1.0713
2023-10-12 16:35:48	-1.0713
2023-10-12 16:35:48	-1.0713
2023-10-12 16:35:48	-1.0713
2023-10-12 16:35:48	-1.06875
2023-10-12 16:35:48	-1.07003
2023-10-12 16:35:48	-1.07003
2023-10-12 16:35:48	-1.07003
2023-10-12 16:35:48	-1.0662
2023-10-12 16:35:48	-1.06238
[truncated: 5,795 more rows]

## Sheet: OS2
Column1	Column2			OS2_IN_konkav					OS2_ST_konkav
2023-12-10 16:39:02	-0.915891		00:00:00	-0.979583	284			00:00:00	-0.93882	157
2023-12-10 16:39:02	-0.933725		00:00:00.008000	-0.979583				00:00:00.008000	-0.941368
2023-12-10 16:39:02	-0.946463		00:00:00.016000	-0.974488				00:00:00.016000	-0.940094
2023-12-10 16:39:02	-0.951559		00:00:00.024000	-0.968119				00:00:00.024000	-0.937546
2023-12-10 16:39:02	-0.952833		00:00:00.032000	-0.96175				00:00:00.032000	-0.940094
2023-12-10 16:39:02	-0.95538		00:00:00.039000	-0.956654				00:00:00.039000	-0.937546
2023-12-10 16:39:02	-0.965571		00:00:00.047000	-0.956654				00:00:00.047000	-0.933725
2023-12-10 16:39:02	-0.977036		00:00:00.055000	-0.95538				00:00:00.055000	-0.929903
2023-12-10 16:39:02	-0.985952		00:00:00.063000	-0.950285				00:00:00.063000	-0.927356
2023-12-10 16:39:02	-0.994869		00:00:00.071000	-0.949011				00:00:00.071000	-0.927356
2023-12-10 16:39:02	-1.00124		00:00:00.079000	-0.946463				00:00:00.079000	-0.92863
2023-12-10 16:39:02	-0.993595		00:00:00.086000	-0.947737				00:00:00.086000	-0.927356
2023-12-10 16:39:02	-0.991048		00:00:00.094000	-0.952833				00:00:00.094000	-0.92863
2023-12-10 16:39:02	-0.999965		00:00:00.102000	-0.960476				00:00:00.102000	-0.927356
2023-12-10 16:39:02	-0.994869		00:00:00.110000	-0.966845				00:00:00.110000	-0.927356
2023-12-10 16:39:02	-0.987226		00:00:00.118000	-0.973214				00:00:00.118000	-0.929903
2023-12-10 16:39:02	-0.992322		00:00:00.126000	-0.974488				00:00:00.125000	-0.929903
2023-12-10 16:39:02	-0.993595		00:00:00.133000	-0.973214				00:00:00.133000	-0.931177
2023-12-10 16:39:02	-1.00251		00:00:00.141000	-0.963023				00:00:00.141000	-0.931177
2023-12-10 16:39:02	-1.00888		00:00:00.149000	-0.950285				00:00:00.149000	-0.932451
2023-12-10 16:39:02	-1.00124		00:00:00.157000	-0.943916				00:00:00.157000	-0.932451
2023-12-10 16:39:02	-0.991048		00:00:00.165000	-0.940094				00:00:00.165000	-0.936273
2023-12-10 16:39:02	-0.997417		00:00:00.172000	-0.947737				00:00:00.172000	-0.934999
2023-12-10 16:39:02	-1.00633		00:00:00.180000	-0.957928				00:00:00.180000	-0.940094
2023-12-10 16:39:02	-1.00761		00:00:00.188000	-0.963023				00:00:00.188000	-0.940094
2023-12-10 16:39:02	-1.02289		00:00:00.196000	-0.966845				00:00:00.196000	-0.936273
2023-12-10 16:39:02	-1.03309		00:00:00.204000	-0.97194				00:00:00.204000	-0.932451
2023-12-10 16:39:02	-1.01907		00:00:00.212000	-0.974488				00:00:00.212000	-0.924808
2023-12-10 16:39:02	-1.01015		00:00:00.219000	-0.969392				00:00:00.219000	-0.920987
2023-12-10 16:39:02	-1.0127		00:00:00.227000	-0.966845				00:00:00.227000	-0.92226
2023-12-10 16:39:02	-1.01015		00:00:00.235000	-0.963023				00:00:00.235000	-0.92863
2023-12-10 16:39:02	-1.0127		00:00:00.243000	-0.959202				00:00:00.243000	-0.931177
2023-12-10 16:39:02	-1.00888		00:00:00.251000	-0.95538				00:00:00.251000	-0.932451
2023-12-10 16:39:02	-0.9885		00:00:00.259000	-0.954106				00:00:00.259000	-0.932451
2023-12-10 16:39:02	-0.974488		00:00:00.266000	-0.954106				00:00:00.266000	-0.933725
2023-12-10 16:39:02	-0.957928		00:00:00.274000	-0.950285				00:00:00.274000	-0.934999
2023-12-10 16:39:02	-0.951559		00:00:00.282000	-0.95538				00:00:00.282000	-0.940094
2023-12-10 16:39:02	-0.960476		00:00:00.290000	-0.957928				00:00:00.290000	-0.947737
2023-12-10 16:39:02	-0.973214		00:00:00.298000	-0.96175				00:00:00.298000	-0.951559
2023-12-10 16:39:02	-0.996143		00:00:00.306000	-0.96175				00:00:00.306000	-0.956654
2023-12-10 16:39:02	-1.00251		00:00:00.313000	-0.942642				00:00:00.313000	-0.959202
2023-12-10 16:39:02	-1.00761		00:00:00.321000	-0.92226				00:00:00.321000	-0.957928
2023-12-10 16:39:02	-1.00761		00:00:00.329000	-0.906974				00:00:00.329000	-0.952833
2023-12-10 16:39:02	-1.00379		00:00:00.337000	-0.896784				00:00:00.337000	-0.947737
2023-12-10 16:39:02	-1.00633		00:00:00.345000	-0.886593				00:00:00.345000	-0.936273
2023-12-10 16:39:02	-1.01015		00:00:00.353000	-0.873854				00:00:00.352000	-0.919713
2023-12-10 16:39:02	-1.00251		00:00:00.360000	-0.871307				00:00:00.360000	-0.905701
2023-12-10 16:39:02	-0.998691		00:00:00.368000	-0.873854				00:00:00.368000	-0.906974
2023-12-10 16:39:02	-0.994869		00:00:00.376000	-0.882771				00:00:00.376000	-0.919713
2023-12-10 16:39:03	-0.992322		00:00:00.384000	-0.894236				00:00:00.384000	-0.950285
2023-12-10 16:39:03	-0.984679		00:00:00.392000	-0.901879				00:00:00.392000	-0.973214
2023-12-10 16:39:03	-0.974488		00:00:00.399000	-0.908248				00:00:00.399000	-0.983405
2023-12-10 16:39:03	-0.950285		00:00:00.407000	-0.909522				00:00:00.407000	-0.987226
2023-12-10 16:39:03	-0.949011		00:00:00.415000	-0.905701				00:00:00.415000	-0.984679
2023-12-10 16:39:03	-0.96175		00:00:00.423000	-0.89551				00:00:00.423000	-0.977036
2023-12-10 16:39:03	-0.982131		00:00:00.431000	-0.885319				00:00:00.431000	-0.97194
2023-12-10 16:39:03	-1.00124		00:00:00.439000	-0.881498				00:00:00.439000	-0.969392
2023-12-10 16:39:03	-1.01015		00:00:00.446000	-0.876402				00:00:00.446000	-0.97194
2023-12-10 16:39:03	-1.00633		00:00:00.454000	-0.875128				00:00:00.454000	-0.97194
2023-12-10 16:39:03	-0.998691		00:00:00.462000	-0.882771				00:00:00.462000	-0.973214
2023-12-10 16:39:03	-0.980857		00:00:00.470000	-0.894236				00:00:00.470000	-0.969392
2023-12-10 16:39:03	-0.959202		00:00:00.478000	-0.906974				00:00:00.478000	-0.96175
2023-12-10 16:39:03	-0.943916		00:00:00.486000	-0.927356				00:00:00.486000	-0.965571
2023-12-10 16:39:03	-0.934999		00:00:00.493000	-0.947737				00:00:00.493000	-0.973214
2023-12-10 16:39:03	-0.927356		00:00:00.501000	-0.954106				00:00:00.501000	-0.970666
2023-12-10 16:39:03	-0.92863		00:00:00.509000	-0.950285				00:00:00.509000	-0.964297
2023-12-10 16:39:03	-0.941368		00:00:00.517000	-0.94519				00:00:00.517000	-0.970666
2023-12-10 16:39:03	-0.97194		00:00:00.525000	-0.93882				00:00:00.525000	-0.978309
2023-12-10 16:39:03	-1.00761		00:00:00.533000	-0.906974				00:00:00.533000	-0.974488
2023-12-10 16:39:03	-1.02289		00:00:00.540000	-0.873854				00:00:00.540000	-0.966845
2023-12-10 16:39:03	-1.01907		00:00:00.548000	-0.842009				00:00:00.548000	-0.965571
2023-12-10 16:39:03	-1.02162		00:00:00.556000	-0.815258				00:00:00.556000	-0.957928
2023-12-10 16:39:03	-1.00506		00:00:00.564000	-0.798698				00:00:00.564000	-0.95538
2023-12-10 16:39:03	-0.980857		00:00:00.572000	-0.782138				00:00:00.572000	-0.965571
2023-12-10 16:39:03	-0.931177		00:00:00.580000	-0.765578				00:00:00.579000	-0.968119
2023-12-10 16:39:03	-0.884045		00:00:00.587000	-0.759209				00:00:00.587000	-0.97194
2023-12-10 16:39:03	-0.896784		00:00:00.595000	-0.76303				00:00:00.595000	-0.982131
2023-12-10 16:39:03	-0.926082		00:00:00.603000	-0.771947				00:00:00.603000	-0.980857
2023-12-10 16:39:03	-0.954106		00:00:00.611000	-0.777043				00:00:00.611000	-0.97194
2023-12-10 16:39:03	-0.97194		00:00:00.619000	-0.783412				00:00:00.619000	-0.968119
2023-12-10 16:39:03	-0.956654		00:00:00.626000	-0.782138				00:00:00.626000	-0.973214
2023-12-10 16:39:03	-0.940094		00:00:00.634000	-0.782138				00:00:00.634000	-0.969392
2023-12-10 16:39:03	-0.943916		00:00:00.642000	-0.777043				00:00:00.642000	-0.964297
2023-12-10 16:39:03	-0.927356		00:00:00.650000	-0.775769				00:00:00.650000	-0.964297
2023-12-10 16:39:03	-0.937546		00:00:00.658000	-0.773221				00:00:00.658000	-0.964297
2023-12-10 16:39:03	-0.97194		00:00:00.666000	-0.771947				00:00:00.666000	-0.965571
2023-12-10 16:39:03	-0.997417		00:00:00.673000	-0.765578				00:00:00.673000	-0.970666
2023-12-10 16:39:03	-1.00506		00:00:00.681000	-0.754113				00:00:00.681000	-0.980857
2023-12-10 16:39:03	-1.01907		00:00:00.689000	-0.741375				00:00:00.689000	-0.978309
2023-12-10 16:39:03	-1.02544		00:00:00.697000	-0.738827				00:00:00.697000	-0.970666
2023-12-10 16:39:03	-1.01907		00:00:00.705000	-0.745197				00:00:00.705000	-0.966845
2023-12-10 16:39:03	-0.979583		00:00:00.713000	-0.756661				00:00:00.713000	-0.97194
2023-12-10 16:39:03	-0.927356		00:00:00.720000	-0.770673				00:00:00.720000	-0.973214
2023-12-10 16:39:03	-0.89551		00:00:00.728000	-0.783412				00:00:00.728000	-0.973214
2023-12-10 16:39:03	-0.91207		00:00:00.736000	-0.789781				00:00:00.736000	-0.968119
2023-12-10 16:39:03	-0.954106		00:00:00.744000	-0.784686				00:00:00.744000	-0.964297
2023-12-10 16:39:03	-0.980857		00:00:00.752000	-0.774495				00:00:00.752000	-0.959202
2023-12-10 16:39:03	-0.993595		00:00:00.760000	-0.759209				00:00:00.760000	-0.952833
2023-12-10 16:39:03	-1.00251		00:00:00.767000	-0.733732				00:00:00.767000	-0.946463
2023-12-10 16:39:03	-1.00506		00:00:00.775000	-0.708255				00:00:00.775000	-0.943916
2023-12-10 16:39:03	-1.00124		00:00:00.783000	-0.680231				00:00:00.783000	-0.950285
2023-12-10 16:39:03	-1.00124		00:00:00.791000	-0.664945				00:00:00.791000	-0.949011
2023-12-10 16:39:03	-1.02799		00:00:00.799000	-0.654754				00:00:00.799000	-0.952833
2023-12-10 16:39:03	-1.01652		00:00:00.807000	-0.648385				00:00:00.806000	-0.959202
2023-12-10 16:39:03	-0.982131		00:00:00.814000	-0.639468				00:00:00.814000	-0.956654
2023-12-10 16:39:03	-0.979583		00:00:00.822000	-0.63692				00:00:00.822000	-0.957928
2023-12-10 16:39:03	-0.978309		00:00:00.830000	-0.62673				00:00:00.830000	-0.966845
2023-12-10 16:39:03	-0.978309		00:00:00.838000	-0.621634				00:00:00.838000	-0.973214
2023-12-10 16:39:03	-0.983405		00:00:00.846000	-0.607622				00:00:00.846000	-0.966845
2023-12-10 16:39:03	-0.983405		00:00:00.853000	-0.589788				00:00:00.853000	-0.965571
2023-12-10 16:39:03	-0.979583		00:00:00.861000	-0.563037				00:00:00.861000	-0.965571
2023-12-10 16:39:03	-0.979583		00:00:00.869000	-0.537561				00:00:00.869000	-0.964297
2023-12-10 16:39:03	-0.97194		00:00:00.877000	-0.522274				00:00:00.877000	-0.963023
2023-12-10 16:39:03	-0.941368		00:00:00.885000	-0.512084				00:00:00.885000	-0.963023
2023-12-10 16:39:03	-0.927356		00:00:00.893000	-0.509536				00:00:00.893000	-0.959202
2023-12-10 16:39:03	-0.918439		00:00:00.900000	-0.491702				00:00:00.900000	-0.963023
2023-12-10 16:39:03	-0.92226		00:00:00.908000	-0.481512				00:00:00.908000	-0.96175
2023-12-10 16:39:03	-0.934999		00:00:00.916000	-0.496798				00:00:00.916000	-0.940094
2023-12-10 16:39:03	-0.969392		00:00:00.924000	-0.503167				00:00:00.924000	-0.915891
2023-12-10 16:39:03	-1.00124		00:00:00.932000	-0.496798				00:00:00.932000	-0.896784
2023-12-10 16:39:03	-1.01907		00:00:00.940000	-0.485333				00:00:00.940000	-0.881498
2023-12-10 16:39:03	-1.0178		00:00:00.947000	-0.468773				00:00:00.947000	-0.864938
2023-12-10 16:39:03	-1.0178		00:00:00.955000	-0.448392				00:00:00.955000	-0.842009
2023-12-10 16:39:03	-1.01907		00:00:00.963000	-0.426737				00:00:00.963000	-0.816532
2023-12-10 16:39:03	-1.01525		00:00:00.971000	-0.407629				00:00:00.971000	-0.78596
2023-12-10 16:39:03	-1.01015		00:00:00.979000	-0.379604				00:00:00.979000	-0.754113
2023-12-10 16:39:03	-1.0178		00:00:00.987000	-0.333746				00:00:00.987000	-0.728637
2023-12-10 16:39:03	-0.998691		00:00:00.994000	-0.277697				00:00:00.994000	-0.709529
2023-12-10 16:39:03	-0.968119		00:00:01.002000	-0.226744				00:00:01.002000	-0.682778
2023-12-10 16:39:03	-0.963023		00:00:01.010000	-0.182159				00:00:01.010000	-0.662397
2023-12-10 16:39:03	-0.963023		00:00:01.018000	-0.145218				00:00:01.018000	-0.647111
2023-12-10 16:39:03	-0.959202		00:00:01.026000	-0.137575				00:00:01.026000	-0.629277
2023-12-10 16:39:03	-0.95538		00:00:01.033000	-0.141396				00:00:01.033000	-0.616539
2023-12-10 16:39:03	-0.957928		00:00:01.041000	-0.152861				00:00:01.041000	-0.615265
2023-12-10 16:39:03	-0.965571		00:00:01.049000	-0.180885				00:00:01.049000	-0.622908
2023-12-10 16:39:03	-0.975762		00:00:01.057000	-0.198719				00:00:01.057000	-0.640742
2023-12-10 16:39:03	-0.979583		00:00:01.065000	-0.3019				00:00:01.065000	-0.661123
2023-12-10 16:39:03	-0.989774		00:00:01.073000	-0.585967				00:00:01.073000	-0.671314
2023-12-10 16:39:03	-0.998691		00:00:01.080000	-0.532465				00:00:01.080000	-0.663671
2023-12-10 16:39:03	-1.00251		00:00:01.088000	-0.487881				00:00:01.088000	-0.638194
2023-12-10 16:39:03	-1.00124		00:00:01.096000	-0.496798				00:00:01.096000	-0.612717
2023-12-10 16:39:03	-0.991048		00:00:01.104000	-0.452213				00:00:01.104000	-0.585967
2023-12-10 16:39:03	-0.980857		00:00:01.112000	-0.412724				00:00:01.112000	-0.555394
2023-12-10 16:39:03	-0.974488		00:00:01.120000	-0.399986				00:00:01.120000	-0.51081
2023-12-10 16:39:03	-0.97194		00:00:01.127000	-0.382152				00:00:01.127000	-0.476416
2023-12-10 16:39:03	-0.966845		00:00:01.135000	-0.370688				00:00:01.135000	-0.453487
2023-12-10 16:39:03	-0.96175		00:00:01.143000	-0.356675				00:00:01.143000	-0.447118
2023-12-10 16:39:03	-0.960476		00:00:01.151000	-0.337568				00:00:01.151000	-0.463678
2023-12-10 16:39:03	-0.959202		00:00:01.159000	-0.303174				00:00:01.159000	-0.462404
2023-12-10 16:39:03	-0.959202		00:00:01.167000	-0.261137				00:00:01.167000	-0.456035
2023-12-10 16:39:03	-0.960476		00:00:01.174000	-0.229291				00:00:01.174000	-0.467499
2023-12-10 16:39:03	-0.970666		00:00:01.182000	-0.221648				00:00:01.182000	-0.480238
2023-12-10 16:39:03	-0.975762		00:00:01.190000	-0.233113				00:00:01.190000	-0.467499
2023-12-10 16:39:03	-0.974488		00:00:01.198000	-0.25859				00:00:01.198000	-0.452213
2023-12-10 16:39:03	-0.965571		00:00:01.206000	-0.290436				00:00:01.206000	-0.436927
2023-12-10 16:39:03	-0.959202		00:00:01.214000	-0.327377				00:00:01.214000	-0.413998
2023-12-10 16:39:03	-0.950285		00:00:01.221000	-0.366866				00:00:01.221000	-0.382152
2023-12-10 16:39:03	-0.943916		00:00:01.229000	-0.406355				00:00:01.229000	-0.340115
2023-12-10 16:39:03	-0.940094		00:00:01.237000	-0.436927				00:00:01.237000	-0.314639
2023-12-10 16:39:03	-0.942642		00:00:01.245000	-0.445844				00:00:01.245000	-0.295531
2023-12-10 16:39:03	-0.950285		00:00:01.253000	-0.421641				00:00:01.253000	-0.290436
2023-12-10 16:39:03	-0.947737		00:00:01.260000	-0.383426				00:00:01.260000	-0.3019
2023-12-10 16:39:03	-0.952833		00:00:01.268000	-0.333746				00:00:01.268000	-0.310817
2023-12-10 16:39:03	-0.950285		00:00:01.276000	-0.272602				00:00:01.276000	-0.315912
2023-12-10 16:39:03	-0.94519		00:00:01.284000	-0.20891				00:00:01.284000	-0.322282
2023-12-10 16:39:03	-0.940094		00:00:01.292000	-0.163052				00:00:01.292000	-0.328651
2023-12-10 16:39:03	-0.936273		00:00:01.300000	-0.136301				00:00:01.300000	-0.338842
2023-12-10 16:39:03	-0.93882		00:00:01.307000	-0.135027				00:00:01.307000	-0.355401
2023-12-10 16:39:03	-0.952833		00:00:01.315000	-0.151587				00:00:01.315000	-0.374509
2023-12-10 16:39:03	-0.956654		00:00:01.323000	-0.17579				00:00:01.323000	-0.3847
2023-12-10 16:39:03	-0.956654		00:00:01.331000	-0.184707				00:00:01.331000	-0.380878
2023-12-10 16:39:03	-0.952833		00:00:01.339000	-0.174516				00:00:01.339000	-0.371961
2023-12-10 16:39:03	-0.95538		00:00:01.347000	-0.145218				00:00:01.347000	-0.356675
2023-12-10 16:39:03	-0.954106		00:00:01.354000	-0.105729				00:00:01.354000	-0.346485
2023-12-10 16:39:03	-0.950285		00:00:01.362000	-0.0751566				00:00:01.362000	-0.33502
2023-12-10 16:39:03	-0.946463		00:00:01.370000	-0.0687874				00:00:01.370000	-0.326103
2023-12-10 16:39:03	-0.940094		00:00:01.378000	-0.0891688				00:00:01.378000	-0.31846
2023-12-10 16:39:04	-0.947737		00:00:01.386000	-0.131206				00:00:01.386000	-0.308269
2023-12-10 16:39:04	-0.954106		00:00:01.394000	-0.174516				00:00:01.394000	-0.3019
2023-12-10 16:39:04	-0.954106		00:00:01.401000	-0.211457				00:00:01.401000	-0.303174
2023-12-10 16:39:04	-0.96175		00:00:01.409000	-0.228017				00:00:01.409000	-0.295531
2023-12-10 16:39:04	-0.966845		00:00:01.417000	-0.224196				00:00:01.417000	-0.275149
2023-12-10 16:39:04	-0.966845		00:00:01.425000	-0.196171				00:00:01.425000	-0.253494
2023-12-10 16:39:04	-0.963023		00:00:01.433000	-0.152861				00:00:01.433000	-0.24203
2023-12-10 16:39:04	-0.954106		00:00:01.441000	-0.107003				00:00:01.441000	-0.224196
2023-12-10 16:39:04	-0.946463		00:00:01.448000	-0.0726089				00:00:01.448000	-0.205088
2023-12-10 16:39:04	-0.931177		00:00:01.456000	-0.0662397				00:00:01.456000	-0.184707
2023-12-10 16:39:04	-0.920987		00:00:01.464000	-0.0840735				00:00:01.464000	-0.154135
2023-12-10 16:39:04	-0.914617		00:00:01.472000	-0.122289				00:00:01.472000	-0.0980857
2023-12-10 16:39:04	-0.918439		00:00:01.480000	-0.160504				00:00:01.480000	-0.0343937
2023-12-10 16:39:04	-0.92863		00:00:01.487000	-0.202541				00:00:01.487000	0.0229291
2023-12-10 16:39:04	-0.93882		00:00:01.495000	-0.22547				00:00:01.495000	0.0687874
2023-12-10 16:39:04	-0.947737		00:00:01.503000	-0.228017				00:00:01.503000	0.105729
2023-12-10 16:39:04	-0.95538		00:00:01.511000	-0.199993				00:00:01.511000	0.146492
2023-12-10 16:39:04	-0.957928		00:00:01.519000	-0.140122				00:00:01.519000	0.17579
2023-12-10 16:39:04	-0.951559		00:00:01.527000	-0.0433106				00:00:01.527000	0.170695
2023-12-10 16:39:04	-0.947737		00:00:01.534000	0.0700612				00:00:01.534000	0.138849
2023-12-10 16:39:04	-0.94519		00:00:01.542000	0.164325				00:00:01.542000	0.103181
2023-12-10 16:39:04	-0.942642		00:00:01.550000	0.217827				00:00:01.550000	0.0993596
2023-12-10 16:39:04	-0.934999		00:00:01.558000	0.211457				00:00:01.558000	0.115919
2023-12-10 16:39:04	-0.941368		00:00:01.566000	0.160504				00:00:01.566000	0.117193
2023-12-10 16:39:04	-0.94519		00:00:01.574000	0.0751566				00:00:01.574000	0.129932
2023-12-10 16:39:04	-0.943916		00:00:01.581000	-0.0267507				00:00:01.581000	0.156682
2023-12-10 16:39:04	-0.941368		00:00:01.589000	-0.121015				00:00:01.589000	0.185981
2023-12-10 16:39:04	-0.931177		00:00:01.597000	-0.193624				00:00:01.597000	0.183433
2023-12-10 16:39:04	-0.932451		00:00:01.605000	-0.233113				00:00:01.605000	0.152861
2023-12-10 16:39:04	-0.933725		00:00:01.613000	-0.219101				00:00:01.613000	0.112098
2023-12-10 16:39:04	-0.93882		00:00:01.621000	-0.132479				00:00:01.621000	0.0764304
2023-12-10 16:39:04	-0.942642		00:00:01.628000	0.00764304				00:00:01.628000	0.0585967
2023-12-10 16:39:04	-0.940094		00:00:01.636000	0.166873				00:00:01.636000	0.103181
2023-12-10 16:39:04	-0.934999		00:00:01.644000	0.290436				00:00:01.644000	0.216553
2023-12-10 16:39:04	-0.934999		00:00:01.652000	0.343937				00:00:01.652000	0.338842
2023-12-10 16:39:04	-0.932451		00:00:01.660000	0.337568				00:00:01.660000	0.41145
2023-12-10 16:39:04	-0.933725		00:00:01.668000	0.289162				00:00:01.668000	0.456035
2023-12-10 16:39:04	-0.940094		00:00:01.675000	0.198719				00:00:01.675000	0.47769
2023-12-10 16:39:04	-0.943916		00:00:01.683000	0.087895				00:00:01.683000	0.481512
2023-12-10 16:39:04	-0.947737		00:00:01.691000	-0.0114646				00:00:01.691000	0.471321
2023-12-10 16:39:04	-0.946463		00:00:01.699000	-0.0764304				00:00:01.699000	0.43438
2023-12-10 16:39:04	-0.949011		00:00:01.707000	-0.117193				00:00:01.707000	0.363044
2023-12-10 16:39:04	-0.950285		00:00:01.714000	-0.123563				00:00:01.714000	0.296805
2023-12-10 16:39:04	-0.954106		00:00:01.722000	-0.0891688				00:00:01.722000	0.239482
2023-12-10 16:39:04	-0.95538		00:00:01.730000	-0.00891688				00:00:01.730000	0.198719
2023-12-10 16:39:04	-0.956654		00:00:01.738000	0.124836				00:00:01.738000	0.169421
2023-12-10 16:39:04	-0.959202		00:00:01.746000	0.289162				00:00:01.746000	0.143944
2023-12-10 16:39:04	-0.954106		00:00:01.754000	0.463678				00:00:01.754000	0.129932
2023-12-10 16:39:04	-0.94519		00:00:01.761000	0.629277				00:00:01.761000	0.145218
2023-12-10 16:39:04	-0.941368		00:00:01.769000	0.714624				00:00:01.769000	0.182159
2023-12-10 16:39:04	-0.93882		00:00:01.777000	0.701886				00:00:01.777000	0.23566
2023-12-10 16:39:04	-0.947737		00:00:01.785000	0.584693				00:00:01.785000	0.272602
2023-12-10 16:39:04	-0.957928		00:00:01.793000	0.392343				00:00:01.793000	0.25859
2023-12-10 16:39:04	-0.96175		00:00:01.801000	0.193624				00:00:01.801000	0.215279
2023-12-10 16:39:04	-0.964297		00:00:01.808000	0.0458583				00:00:01.808000	0.169421
2023-12-10 16:39:04	-0.965571		00:00:01.816000	-0.0292983				00:00:01.816000	0.131206
2023-12-10 16:39:04	-0.960476		00:00:01.824000	-0.0458583				00:00:01.824000	0.101907
2023-12-10 16:39:04	-0.957928		00:00:01.832000	-0.00764304				00:00:01.832000	0.107003
2023-12-10 16:39:04	-0.956654		00:00:01.840000	0.0687874				00:00:01.840000	0.145218
2023-12-10 16:39:04	-0.963023		00:00:01.848000	0.189802				00:00:01.848000	0.217827
2023-12-10 16:39:04	-0.966845		00:00:01.855000	0.374509				00:00:01.855000	0.306995
2023-12-10 16:39:04	-0.968119		00:00:01.863000	0.625456				00:00:01.863000	0.388521
2023-12-10 16:39:04	-0.968119		00:00:01.871000	0.896784				00:00:01.871000	0.456035
2023-12-10 16:39:04	-0.963023		00:00:01.879000	1.14391				00:00:01.879000	0.501893
2023-12-10 16:39:04	-0.951559		00:00:01.887000	1.32479				00:00:01.887000	0.524822
2023-12-10 16:39:04	-0.93882		00:00:01.895000	1.39868				00:00:01.895000	0.536287
2023-12-10 16:39:04	-0.923534		00:00:01.902000	1.38976				00:00:01.902000	0.533739
2023-12-10 16:39:04	-0.92226		00:00:01.910000	1.2904				00:00:01.910000	0.500619
2023-12-10 16:39:04	-0.936273		00:00:01.918000	1.09678				00:00:01.918000	0.435653
2023-12-10 16:39:04	-0.947737		00:00:01.926000	0.872581				00:00:01.926000	0.370688
2023-12-10 16:39:04	-0.95538		00:00:01.934000	0.701886				00:00:01.934000	0.374509
2023-12-10 16:39:04	-0.960476		00:00:01.941000	0.628003				00:00:01.941000	0.370688
2023-12-10 16:39:04	-0.963023		00:00:01.949000	0.616539				00:00:01.949000	0.385974
2023-12-10 16:39:04	-0.957928		00:00:01.957000	0.640742				00:00:01.957000	0.443296
2023-12-10 16:39:04	-0.95538		00:00:01.965000	0.706981				00:00:01.965000	0.524822
2023-12-10 16:39:04	-0.954106		00:00:01.973000	0.82927				00:00:01.973000	0.62673
2023-12-10 16:39:04	-0.96175		00:00:01.981000	0.973214				00:00:01.981000	0.733732
2023-12-10 16:39:04	-0.96175		00:00:01.988000	1.10315				00:00:01.988000	0.82927
2023-12-10 16:39:04	-0.956654		00:00:01.996000	1.20887				00:00:01.996000	0.891688
2023-12-10 16:39:04	-0.957928		00:00:02.004000	1.28658
2023-12-10 16:39:04	-0.956654		00:00:02.012000	1.31842
2023-12-10 16:39:04	-0.956654		00:00:02.020000	1.31842
2023-12-10 16:39:04	-0.963023		00:00:02.028000	1.30823
2023-12-10 16:39:04	-0.968119		00:00:02.035000	1.30823
2023-12-10 16:39:04	-0.977036		00:00:02.043000	1.31715
2023-12-10 16:39:04	-0.979583		00:00:02.051000	1.33116
2023-12-10 16:39:04	-0.978309		00:00:02.059000	1.36173
2023-12-10 16:39:04	-0.974488		00:00:02.067000	1.40505
2023-12-10 16:39:04	-0.965571		00:00:02.075000	1.4611
2023-12-10 16:39:04	-0.959202		00:00:02.082000	1.51969
2023-12-10 16:39:04	-0.95538		00:00:02.090000	1.58084
2023-12-10 16:39:04	-0.952833		00:00:02.098000	1.62542
2023-12-10 16:39:04	-0.956654		00:00:02.106000	1.63561
2023-12-10 16:39:04	-0.960476		00:00:02.114000	1.62924
2023-12-10 16:39:04	-0.963023		00:00:02.122000	1.61523
2023-12-10 16:39:04	-0.96175		00:00:02.129000	1.57319
2023-12-10 16:39:04	-0.957928		00:00:02.137000	1.48912
2023-12-10 16:39:04	-0.954106		00:00:02.145000	1.42543
2023-12-10 16:39:04	-0.956654		00:00:02.153000	1.40887
2023-12-10 16:39:04	-0.96175		00:00:02.161000	1.42925
2023-12-10 16:39:04	-0.969392		00:00:02.168000	1.46364
2023-12-10 16:39:04	-0.97194		00:00:02.176000	1.50568
2023-12-10 16:39:04	-0.970666		00:00:02.184000	1.58466
2023-12-10 16:39:04	-0.968119		00:00:02.192000	1.69039
2023-12-10 16:39:04	-0.968119		00:00:02.200000	1.80121
2023-12-10 16:39:04	-0.964297		00:00:02.208000	1.8993
2023-12-10 16:39:04	-0.954106		00:00:02.215000	1.99866
2023-12-10 16:39:04	-0.949011		00:00:02.223000	2.08782
2023-12-10 16:39:04	-0.947737		00:00:02.231000	2.11967
2023-12-10 16:39:04	-0.94519
2023-12-10 16:39:04	-0.95538
2023-12-10 16:39:04	-0.965571
2023-12-10 16:39:04	-0.973214
2023-12-10 16:39:04	-0.975762
2023-12-10 16:39:04	-0.97194
2023-12-10 16:39:04	-0.964297
2023-12-10 16:39:04	-0.956654
2023-12-10 16:39:04	-0.954106
2023-12-10 16:39:04	-0.95538
2023-12-10 16:39:04	-0.956654
2023-12-10 16:39:04	-0.952833
2023-12-10 16:39:04	-0.952833
2023-12-10 16:39:04	-0.96175
2023-12-10 16:39:04	-0.969392
2023-12-10 16:39:04	-0.975762
2023-12-10 16:39:04	-0.979583
2023-12-10 16:39:04	-0.979583
2023-12-10 16:39:04	-0.974488
2023-12-10 16:39:05	-0.968119
2023-12-10 16:39:05	-0.96175
2023-12-10 16:39:05	-0.956654
2023-12-10 16:39:05	-0.956654
2023-12-10 16:39:05	-0.95538
2023-12-10 16:39:05	-0.950285
2023-12-10 16:39:05	-0.949011
2023-12-10 16:39:05	-0.946463
2023-12-10 16:39:05	-0.947737
2023-12-10 16:39:05	-0.952833
2023-12-10 16:39:05	-0.960476
2023-12-10 16:39:05	-0.966845
2023-12-10 16:39:05	-0.973214
2023-12-10 16:39:05	-0.974488
2023-12-10 16:39:05	-0.973214
2023-12-10 16:39:05	-0.963023
2023-12-10 16:39:05	-0.950285
2023-12-10 16:39:05	-0.943916
2023-12-10 16:39:05	-0.940094
2023-12-10 16:39:05	-0.947737
2023-12-10 16:39:05	-0.957928
2023-12-10 16:39:05	-0.963023
2023-12-10 16:39:05	-0.966845
2023-12-10 16:39:05	-0.97194
2023-12-10 16:39:05	-0.974488
2023-12-10 16:39:05	-0.969392
2023-12-10 16:39:05	-0.966845
2023-12-10 16:39:05	-0.963023
2023-12-10 16:39:05	-0.959202
2023-12-10 16:39:05	-0.95538
2023-12-10 16:39:05	-0.954106
2023-12-10 16:39:05	-0.954106
2023-12-10 16:39:05	-0.950285
2023-12-10 16:39:05	-0.95538
2023-12-10 16:39:05	-0.957928
2023-12-10 16:39:05	-0.96175
2023-12-10 16:39:05	-0.96175
2023-12-10 16:39:05	-0.942642
2023-12-10 16:39:05	-0.92226
2023-12-10 16:39:05	-0.906974
2023-12-10 16:39:05	-0.896784
2023-12-10 16:39:05	-0.886593
2023-12-10 16:39:05	-0.873854
2023-12-10 16:39:05	-0.871307
2023-12-10 16:39:05	-0.873854
2023-12-10 16:39:05	-0.882771
2023-12-10 16:39:05	-0.894236
2023-12-10 16:39:05	-0.901879
2023-12-10 16:39:05	-0.908248
2023-12-10 16:39:05	-0.909522
2023-12-10 16:39:05	-0.905701
2023-12-10 16:39:05	-0.89551
2023-12-10 16:39:05	-0.885319
2023-12-10 16:39:05	-0.881498
2023-12-10 16:39:05	-0.876402
2023-12-10 16:39:05	-0.875128
2023-12-10 16:39:05	-0.882771
2023-12-10 16:39:05	-0.894236
2023-12-10 16:39:05	-0.906974
2023-12-10 16:39:05	-0.927356
2023-12-10 16:39:05	-0.947737
2023-12-10 16:39:05	-0.954106
2023-12-10 16:39:05	-0.950285
2023-12-10 16:39:05	-0.94519
2023-12-10 16:39:05	-0.93882
2023-12-10 16:39:05	-0.906974
2023-12-10 16:39:05	-0.873854
2023-12-10 16:39:05	-0.842009
2023-12-10 16:39:05	-0.815258
2023-12-10 16:39:05	-0.798698
2023-12-10 16:39:05	-0.782138
2023-12-10 16:39:05	-0.765578
2023-12-10 16:39:05	-0.759209
2023-12-10 16:39:05	-0.76303
2023-12-10 16:39:05	-0.771947
2023-12-10 16:39:05	-0.777043
2023-12-10 16:39:05	-0.783412
2023-12-10 16:39:05	-0.782138
2023-12-10 16:39:05	-0.782138
2023-12-10 16:39:05	-0.777043
2023-12-10 16:39:05	-0.775769
2023-12-10 16:39:05	-0.773221
2023-12-10 16:39:05	-0.771947
2023-12-10 16:39:05	-0.765578
2023-12-10 16:39:05	-0.754113
2023-12-10 16:39:05	-0.741375
2023-12-10 16:39:05	-0.738827
2023-12-10 16:39:05	-0.745197
2023-12-10 16:39:05	-0.756661
2023-12-10 16:39:05	-0.770673
2023-12-10 16:39:05	-0.783412
2023-12-10 16:39:05	-0.789781
2023-12-10 16:39:05	-0.784686
2023-12-10 16:39:05	-0.774495
2023-12-10 16:39:05	-0.759209
2023-12-10 16:39:05	-0.733732
2023-12-10 16:39:05	-0.708255
2023-12-10 16:39:05	-0.680231
2023-12-10 16:39:05	-0.664945
2023-12-10 16:39:05	-0.654754
2023-12-10 16:39:05	-0.648385
2023-12-10 16:39:05	-0.639468
2023-12-10 16:39:05	-0.63692
2023-12-10 16:39:05	-0.62673
2023-12-10 16:39:05	-0.621634
2023-12-10 16:39:05	-0.607622
2023-12-10 16:39:05	-0.589788
2023-12-10 16:39:05	-0.563037
2023-12-10 16:39:05	-0.537561
2023-12-10 16:39:05	-0.522274
2023-12-10 16:39:05	-0.512084
2023-12-10 16:39:05	-0.509536
2023-12-10 16:39:05	-0.491702
2023-12-10 16:39:05	-0.481512
2023-12-10 16:39:05	-0.496798
2023-12-10 16:39:05	-0.503167
2023-12-10 16:39:05	-0.496798
2023-12-10 16:39:05	-0.485333
2023-12-10 16:39:05	-0.468773
2023-12-10 16:39:05	-0.448392
2023-12-10 16:39:05	-0.426737
2023-12-10 16:39:05	-0.407629
2023-12-10 16:39:05	-0.379604
2023-12-10 16:39:05	-0.333746
2023-12-10 16:39:05	-0.277697
2023-12-10 16:39:05	-0.226744
2023-12-10 16:39:05	-0.182159
2023-12-10 16:39:05	-0.145218
2023-12-10 16:39:06	-0.137575
2023-12-10 16:39:06	-0.141396
2023-12-10 16:39:06	-0.152861
2023-12-10 16:39:06	-0.180885
2023-12-10 16:39:06	-0.198719
2023-12-10 16:39:06	-0.3019
2023-12-10 16:39:06	-0.585967
2023-12-10 16:39:06	-0.532465
2023-12-10 16:39:06	-0.487881
2023-12-10 16:39:06	-0.496798
2023-12-10 16:39:06	-0.452213
2023-12-10 16:39:06	-0.412724
2023-12-10 16:39:06	-0.399986
2023-12-10 16:39:06	-0.382152
2023-12-10 16:39:06	-0.370688
2023-12-10 16:39:06	-0.356675
2023-12-10 16:39:06	-0.337568
2023-12-10 16:39:06	-0.303174
2023-12-10 16:39:06	-0.261137
2023-12-10 16:39:06	-0.229291
2023-12-10 16:39:06	-0.221648
2023-12-10 16:39:06	-0.233113
2023-12-10 16:39:06	-0.25859
2023-12-10 16:39:06	-0.290436
2023-12-10 16:39:06	-0.327377
2023-12-10 16:39:06	-0.366866
2023-12-10 16:39:06	-0.406355
2023-12-10 16:39:06	-0.436927
2023-12-10 16:39:06	-0.445844
2023-12-10 16:39:06	-0.421641
2023-12-10 16:39:06	-0.383426
2023-12-10 16:39:06	-0.333746
2023-12-10 16:39:06	-0.272602
2023-12-10 16:39:06	-0.20891
2023-12-10 16:39:06	-0.163052
2023-12-10 16:39:06	-0.136301
2023-12-10 16:39:06	-0.135027
2023-12-10 16:39:06	-0.151587
2023-12-10 16:39:06	-0.17579
2023-12-10 16:39:06	-0.184707
2023-12-10 16:39:06	-0.174516
2023-12-10 16:39:06	-0.145218
2023-12-10 16:39:06	-0.105729
2023-12-10 16:39:06	-0.0751566
2023-12-10 16:39:06	-0.0687874
2023-12-10 16:39:06	-0.0891688
2023-12-10 16:39:06	-0.131206
2023-12-10 16:39:06	-0.174516
2023-12-10 16:39:06	-0.211457
2023-12-10 16:39:06	-0.228017
2023-12-10 16:39:06	-0.224196
2023-12-10 16:39:06	-0.196171
2023-12-10 16:39:06	-0.152861
2023-12-10 16:39:06	-0.107003
2023-12-10 16:39:06	-0.0726089
2023-12-10 16:39:06	-0.0662397
2023-12-10 16:39:06	-0.0840735
2023-12-10 16:39:06	-0.122289
2023-12-10 16:39:06	-0.160504
2023-12-10 16:39:06	-0.202541
2023-12-10 16:39:06	-0.22547
2023-12-10 16:39:06	-0.228017
2023-12-10 16:39:06	-0.199993
2023-12-10 16:39:06	-0.140122
2023-12-10 16:39:06	-0.0433106
2023-12-10 16:39:06	0.0700612
2023-12-10 16:39:06	0.164325
2023-12-10 16:39:06	0.217827
2023-12-10 16:39:06	0.211457
2023-12-10 16:39:06	0.160504
2023-12-10 16:39:06	0.0751566
2023-12-10 16:39:06	-0.0267507
2023-12-10 16:39:06	-0.121015
2023-12-10 16:39:06	-0.193624
2023-12-10 16:39:06	-0.233113
2023-12-10 16:39:06	-0.219101
2023-12-10 16:39:06	-0.132479
2023-12-10 16:39:06	0.00764304
2023-12-10 16:39:06	0.166873
2023-12-10 16:39:06	0.290436
2023-12-10 16:39:06	0.343937
2023-12-10 16:39:06	0.337568
2023-12-10 16:39:06	0.289162
2023-12-10 16:39:06	0.198719
2023-12-10 16:39:06	0.087895
2023-12-10 16:39:06	-0.0114646
2023-12-10 16:39:06	-0.0764304
2023-12-10 16:39:06	-0.117193
2023-12-10 16:39:06	-0.123563
2023-12-10 16:39:06	-0.0891688
2023-12-10 16:39:06	-0.00891688
2023-12-10 16:39:06	0.124836
2023-12-10 16:39:06	0.289162
2023-12-10 16:39:06	0.463678
2023-12-10 16:39:06	0.629277
2023-12-10 16:39:06	0.714624
2023-12-10 16:39:06	0.701886
2023-12-10 16:39:06	0.584693
2023-12-10 16:39:06	0.392343
2023-12-10 16:39:06	0.193624
2023-12-10 16:39:06	0.0458583
2023-12-10 16:39:06	-0.0292983
2023-12-10 16:39:06	-0.0458583
2023-12-10 16:39:06	-0.00764304
2023-12-10 16:39:06	0.0687874
2023-12-10 16:39:06	0.189802
2023-12-10 16:39:06	0.374509
2023-12-10 16:39:06	0.625456
2023-12-10 16:39:06	0.896784
2023-12-10 16:39:06	1.14391
2023-12-10 16:39:06	1.32479
2023-12-10 16:39:06	1.39868
2023-12-10 16:39:06	1.38976
2023-12-10 16:39:06	1.2904
2023-12-10 16:39:06	1.09678
2023-12-10 16:39:06	0.872581
2023-12-10 16:39:06	0.701886
2023-12-10 16:39:06	0.628003
2023-12-10 16:39:06	0.616539
2023-12-10 16:39:06	0.640742
2023-12-10 16:39:06	0.706981
2023-12-10 16:39:06	0.82927
2023-12-10 16:39:06	0.973214
2023-12-10 16:39:06	1.10315
2023-12-10 16:39:06	1.20887
2023-12-10 16:39:06	1.28658
2023-12-10 16:39:06	1.31842
2023-12-10 16:39:07	1.31842
2023-12-10 16:39:07	1.30823
2023-12-10 16:39:07	1.30823
2023-12-10 16:39:07	1.31715
2023-12-10 16:39:07	1.33116
2023-12-10 16:39:07	1.36173
2023-12-10 16:39:07	1.40505
2023-12-10 16:39:07	1.4611
2023-12-10 16:39:07	1.51969
2023-12-10 16:39:07	1.58084
2023-12-10 16:39:07	1.62542
2023-12-10 16:39:07	1.63561
2023-12-10 16:39:07	1.62924
2023-12-10 16:39:07	1.61523
2023-12-10 16:39:07	1.57319
2023-12-10 16:39:07	1.48912
2023-12-10 16:39:07	1.42543
2023-12-10 16:39:07	1.40887
2023-12-10 16:39:07	1.42925
2023-12-10 16:39:07	1.46364
2023-12-10 16:39:07	1.50568
2023-12-10 16:39:07	1.58466
2023-12-10 16:39:07	1.69039
2023-12-10 16:39:07	1.80121
2023-12-10 16:39:07	1.8993
2023-12-10 16:39:07	1.99866
2023-12-10 16:39:07	2.08782
2023-12-10 16:39:07	2.11967
2023-12-10 16:39:07	2.07381
2023-12-10 16:39:07	1.94133
2023-12-10 16:39:07	1.82796
2023-12-10 16:39:07	1.76682
2023-12-10 16:39:07	1.763
2023-12-10 16:39:07	1.79102
2023-12-10 16:39:07	1.83815
2023-12-10 16:39:07	1.89165
2023-12-10 16:39:07	1.94261
2023-12-10 16:39:07	1.99611
2023-12-10 16:39:07	2.05088
2023-12-10 16:39:07	2.09165
2023-12-10 16:39:07	2.084
2023-12-10 16:39:07	2.01521
2023-12-10 16:39:07	1.8942
2023-12-10 16:39:07	1.73497
2023-12-10 16:39:07	1.57065
2023-12-10 16:39:07	1.44453
2023-12-10 16:39:07	1.35664
2023-12-10 16:39:07	1.31333
2023-12-10 16:39:07	1.32352
2023-12-10 16:39:07	1.37193
2023-12-10 16:39:07	1.43052
2023-12-10 16:39:07	1.45982
2023-12-10 16:39:07	1.47511
2023-12-10 16:39:07	1.5044
2023-12-10 16:39:07	1.55536
2023-12-10 16:39:07	1.5974
2023-12-10 16:39:07	1.60504
2023-12-10 16:39:07	1.57065
2023-12-10 16:39:07	1.51714
2023-12-10 16:39:07	1.4509
2023-12-10 16:39:07	1.38084
2023-12-10 16:39:07	1.30059
2023-12-10 16:39:07	1.17958
2023-12-10 16:39:07	1.02672
2023-12-10 16:39:07	0.905701
2023-12-10 16:39:07	0.840735
2023-12-10 16:39:07	0.856021
2023-12-10 16:39:07	0.917165
2023-12-10 16:39:07	1.00633
2023-12-10 16:39:07	1.08149
2023-12-10 16:39:07	1.11461
2023-12-10 16:39:07	1.08404
2023-12-10 16:39:07	1.01015
2023-12-10 16:39:07	0.917165
2023-12-10 16:39:07	0.808889
2023-12-10 16:39:07	0.706981
2023-12-10 16:39:07	0.638194
2023-12-10 16:39:07	0.607622
2023-12-10 16:39:07	0.599979
2023-12-10 16:39:07	0.591062
2023-12-10 16:39:07	0.57705
2023-12-10 16:39:07	0.573228
2023-12-10 16:39:07	0.549025
2023-12-10 16:39:07	0.463678
2023-12-10 16:39:07	0.321008
2023-12-10 16:39:07	0.171968
2023-12-10 16:39:07	0.0356675
2023-12-10 16:39:07	-0.0929903
2023-12-10 16:39:07	-0.212731
2023-12-10 16:39:07	-0.313365
2023-12-10 16:39:07	-0.385974
2023-12-10 16:39:07	-0.429284
2023-12-10 16:39:07	-0.456035
2023-12-10 16:39:07	-0.473869
2023-12-10 16:39:07	-0.495524
2023-12-10 16:39:07	-0.538834
2023-12-10 16:39:07	-0.6038
2023-12-10 16:39:07	-0.668766
2023-12-10 16:39:07	-0.727363
2023-12-10 16:39:07	-0.770673
2023-12-10 16:39:07	-0.794876
2023-12-10 16:39:07	-0.807615
2023-12-10 16:39:07	-0.808889
2023-12-10 16:39:07	-0.803793
2023-12-10 16:39:07	-0.802519
2023-12-10 16:39:07	-0.813984
2023-12-10 16:39:07	-0.834365
2023-12-10 16:39:07	-0.864938
2023-12-10 16:39:07	-0.899331
2023-12-10 16:39:07	-0.936273
2023-12-10 16:39:07	-0.968119
2023-12-10 16:39:07	-0.997417
2023-12-10 16:39:07	-1.02289
2023-12-10 16:39:07	-1.04073
2023-12-10 16:39:07	-1.05092
2023-12-10 16:39:07	-1.04837
2023-12-10 16:39:07	-1.04073
2023-12-10 16:39:07	-1.03691
2023-12-10 16:39:07	-1.02926
2023-12-10 16:39:07	-1.02672
2023-12-10 16:39:07	-1.02799
2023-12-10 16:39:07	-1.02162
2023-12-10 16:39:07	-1.01398
2023-12-10 16:39:07	-1.00761
2023-12-10 16:39:07	-1.00761
2023-12-10 16:39:07	-1.01015
2023-12-10 16:39:07	-1.01907
2023-12-10 16:39:07	-1.02417
2023-12-10 16:39:08	-1.03436
2023-12-10 16:39:08	-1.04837
2023-12-10 16:39:08	-1.07003
2023-12-10 16:39:08	-1.08659
2023-12-10 16:39:08	-1.1006
2023-12-10 16:39:08	-1.11461
2023-12-10 16:39:08	-1.11843
2023-12-10 16:39:08	-1.1299
2023-12-10 16:39:08	-1.13117
2023-12-10 16:39:08	-1.11334
2023-12-10 16:39:08	-1.08531
2023-12-10 16:39:08	-1.05347
2023-12-10 16:39:08	-1.01652
2023-12-10 16:39:08	-1.00888
2023-12-10 16:39:08	-0.982131
2023-12-10 16:39:08	-0.941368
2023-12-10 16:39:08	-0.946463
2023-12-10 16:39:08	-0.974488
2023-12-10 16:39:08	-0.943916
2023-12-10 16:39:08	-0.954106
2023-12-10 16:39:08	-0.993595
2023-12-10 16:39:08	-1.02926
2023-12-10 16:39:08	-1.01525
2023-12-10 16:39:08	-1.03945
2023-12-10 16:39:08	-1.0471
2023-12-10 16:39:08	-1.02544
2023-12-10 16:39:08	-1.0178
2023-12-10 16:39:08	-1.01907
2023-12-10 16:39:08	-1.01525
2023-12-10 16:39:08	-1.02162
2023-12-10 16:39:08	-1.02417
2023-12-10 16:39:08	-1.03309
2023-12-10 16:39:08	-1.04073
2023-12-10 16:39:08	-1.05092
2023-12-10 16:39:08	-1.04964
2023-12-10 16:39:08	-1.03818
2023-12-10 16:39:08	-1.02926
2023-12-10 16:39:08	-1.01652
2023-12-10 16:39:08	-1.01015
2023-12-10 16:39:08	-1.01015
2023-12-10 16:39:08	-1.0127
2023-12-10 16:39:08	-1.01525
2023-12-10 16:39:08	-1.01652
2023-12-10 16:39:08	-1.01652
2023-12-10 16:39:08	-1.0127
2023-12-10 16:39:08	-1.0178
2023-12-10 16:39:08	-1.03054
2023-12-10 16:39:08	-1.03818
2023-12-10 16:39:08	-1.04582
2023-12-10 16:39:08	-1.0471
2023-12-10 16:39:08	-1.042
2023-12-10 16:39:08	-1.04073
2023-12-10 16:39:08	-1.03691
2023-12-10 16:39:08	-1.03054
2023-12-10 16:39:08	-1.02417
2023-12-10 16:39:08	-1.01907
2023-12-10 16:39:08	-1.0178
2023-12-10 16:39:08	-1.01652
2023-12-10 16:39:08	-1.01398
2023-12-10 16:39:08	-1.02162
2023-12-10 16:39:08	-1.02926
2023-12-10 16:39:08	-1.03309
2023-12-10 16:39:08	-1.03436
2023-12-10 16:39:08	-1.03691
2023-12-10 16:39:08	-1.04073
2023-12-10 16:39:08	-1.04073
2023-12-10 16:39:08	-1.03436
2023-12-10 16:39:08	-1.03181
2023-12-10 16:39:08	-1.02035
2023-12-10 16:39:08	-1.00888
2023-12-10 16:39:08	-1.00379
2023-12-10 16:39:08	-1.00251
2023-12-10 16:39:08	-1.00124
2023-12-10 16:39:08	-1.00251
2023-12-10 16:39:08	-1.01907
2023-12-10 16:39:08	-1.03945
2023-12-10 16:39:08	-1.06111
2023-12-10 16:39:08	-1.07257
2023-12-10 16:39:08	-1.07257
2023-12-10 16:39:08	-1.06748
2023-12-10 16:39:08	-1.06238
2023-12-10 16:39:08	-1.05729
2023-12-10 16:39:08	-1.06238
2023-12-10 16:39:08	-1.0713
2023-12-10 16:39:08	-1.08404
2023-12-10 16:39:08	-1.08659
2023-12-10 16:39:08	-1.07894
2023-12-10 16:39:08	-1.07512
2023-12-10 16:39:08	-1.08149
2023-12-10 16:39:08	-1.09168
2023-12-10 16:39:08	-1.1006
2023-12-10 16:39:08	-1.11461
2023-12-10 16:39:08	-1.12607
2023-12-10 16:39:08	-1.12353
2023-12-10 16:39:08	-1.10952
2023-12-10 16:39:08	-1.08659
2023-12-10 16:39:08	-1.07639
2023-12-10 16:39:08	-1.09932
2023-12-10 16:39:08	-1.14646
2023-12-10 16:39:08	-1.22161
2023-12-10 16:39:08	-1.27129
2023-12-10 16:39:08	-1.25091
2023-12-10 16:39:08	-1.23817
2023-12-10 16:39:08	-1.24327
2023-12-10 16:39:08	-1.26875
2023-12-10 16:39:08	-1.28276
2023-12-10 16:39:08	-1.27766
2023-12-10 16:39:08	-1.26238
2023-12-10 16:39:08	-1.24964
2023-12-10 16:39:08	-1.22543
2023-12-10 16:39:08	-1.19359
2023-12-10 16:39:08	-1.15665
2023-12-10 16:39:08	-1.12735
2023-12-10 16:39:08	-1.09678
2023-12-10 16:39:08	-1.06875
2023-12-10 16:39:08	-1.02799
2023-12-10 16:39:08	-1.03309
2023-12-10 16:39:08	-1.0471
2023-12-10 16:39:08	-1.05984
2023-12-10 16:39:08	-1.06366
2023-12-10 16:39:08	-1.07003
2023-12-10 16:39:08	-1.07512
2023-12-10 16:39:08	-1.07767
2023-12-10 16:39:08	-1.07512
2023-12-10 16:39:08	-1.06875
2023-12-10 16:39:08	-1.06748
2023-12-10 16:39:08	-1.08276
2023-12-10 16:39:08	-1.09932
2023-12-10 16:39:09	-1.11588
2023-12-10 16:39:09	-1.13244
2023-12-10 16:39:09	-1.13754
2023-12-10 16:39:09	-1.13244
2023-12-10 16:39:09	-1.13372
2023-12-10 16:39:09	-1.14518
2023-12-10 16:39:09	-1.15283
2023-12-10 16:39:09	-1.16047
2023-12-10 16:39:09	-1.17193
2023-12-10 16:39:09	-1.1834
2023-12-10 16:39:09	-1.19486
2023-12-10 16:39:09	-1.19232
2023-12-10 16:39:09	-1.17448
2023-12-10 16:39:09	-1.1541
2023-12-10 16:39:09	-1.13499
2023-12-10 16:39:09	-1.12607
2023-12-10 16:39:09	-1.11461
2023-12-10 16:39:09	-1.11588
2023-12-10 16:39:09	-1.10952
2023-12-10 16:39:09	-1.09932
2023-12-10 16:39:09	-1.08659
2023-12-10 16:39:09	-1.09295
2023-12-10 16:39:09	-1.11206
2023-12-10 16:39:09	-1.12735
2023-12-10 16:39:09	-1.20123
2023-12-10 16:39:09	-1.23945
2023-12-10 16:39:09	-1.24964
2023-12-10 16:39:09	-1.27129
2023-12-10 16:39:09	-1.25855
2023-12-10 16:39:09	-1.23308
2023-12-10 16:39:09	-1.21779
2023-12-10 16:39:09	-1.19868
2023-12-10 16:39:09	-1.2076
2023-12-10 16:39:09	-1.2904
2023-12-10 16:39:09	-1.3732
2023-12-10 16:39:09	-1.43052
2023-12-10 16:39:09	-1.46364
2023-12-10 16:39:09	-1.49676
2023-12-10 16:39:09	-1.48785
2023-12-10 16:39:09	-1.47129
2023-12-10 16:39:09	-1.4267
2023-12-10 16:39:09	-1.40887
2023-12-10 16:39:09	-1.41651
2023-12-10 16:39:09	-1.39358
2023-12-10 16:39:09	-1.34008
2023-12-10 16:39:09	-1.28148
2023-12-10 16:39:09	-1.23053
2023-12-10 16:39:09	-1.18722
2023-12-10 16:39:09	-1.15792
2023-12-10 16:39:09	-1.16556
2023-12-10 16:39:09	-1.14264
2023-12-10 16:39:09	-1.12862
2023-12-10 16:39:09	-1.11334
2023-12-10 16:39:09	-1.10697
2023-12-10 16:39:09	-1.11971
2023-12-10 16:39:09	-1.1541
2023-12-10 16:39:09	-1.18467
2023-12-10 16:39:09	-1.21142
2023-12-10 16:39:09	-1.25728
2023-12-10 16:39:09	-1.28403
2023-12-10 16:39:09	-1.27384
2023-12-10 16:39:09	-1.22671
2023-12-10 16:39:09	-1.1783
2023-12-10 16:39:09	-1.12735
2023-12-10 16:39:09	-1.08659
2023-12-10 16:39:09	-1.06493
2023-12-10 16:39:09	-1.06748
2023-12-10 16:39:09	-1.10697
2023-12-10 16:39:09	-1.1783
2023-12-10 16:39:09	-1.26365
2023-12-10 16:39:09	-1.29804
2023-12-10 16:39:09	-1.2662
2023-12-10 16:39:09	-1.23053
2023-12-10 16:39:09	-1.23053
2023-12-10 16:39:09	-1.24072
2023-12-10 16:39:09	-1.25091
2023-12-10 16:39:09	-1.2611
2023-12-10 16:39:09	-1.26747
2023-12-10 16:39:09	-1.27257
2023-12-10 16:39:09	-1.27766
2023-12-10 16:39:09	-1.27766
2023-12-10 16:39:09	-1.27639
2023-12-10 16:39:09	-1.26492
2023-12-10 16:39:09	-1.25346
2023-12-10 16:39:09	-1.24454
2023-12-10 16:39:09	-1.24072
2023-12-10 16:39:09	-1.24072
2023-12-10 16:39:09	-1.24072
2023-12-10 16:39:09	-1.22926
2023-12-10 16:39:09	-1.2127
2023-12-10 16:39:09	-1.19486
2023-12-10 16:39:09	-1.18722
2023-12-10 16:39:09	-1.18212
2023-12-10 16:39:09	-1.1783
2023-12-10 16:39:09	-1.17066
2023-12-10 16:39:09	-1.15665
2023-12-10 16:39:09	-1.13754
2023-12-10 16:39:09	-1.12225
2023-12-10 16:39:09	-1.11206
2023-12-10 16:39:09	-1.10569
2023-12-10 16:39:09	-1.1006
2023-12-10 16:39:09	-1.10187
2023-12-10 16:39:09	-1.09932
2023-12-10 16:39:09	-1.08913
2023-12-10 16:39:09	-1.08022
2023-12-10 16:39:09	-1.06748
2023-12-10 16:39:09	-1.06111
2023-12-10 16:39:09	-1.05856
2023-12-10 16:39:09	-1.05984
2023-12-10 16:39:09	-1.05856
2023-12-10 16:39:09	-1.05984
2023-12-10 16:39:09	-1.05347
2023-12-10 16:39:09	-1.05474
2023-12-10 16:39:09	-1.06366
2023-12-10 16:39:09	-1.07385
2023-12-10 16:39:09	-1.08276
2023-12-10 16:39:09	-1.08404
2023-12-10 16:39:09	-1.07767
2023-12-10 16:39:09	-1.06875
2023-12-10 16:39:09	-1.05856
2023-12-10 16:39:09	-1.06111
2023-12-10 16:39:09	-1.06111
2023-12-10 16:39:09	-1.06748
2023-12-10 16:39:09	-1.07257
2023-12-10 16:39:09	-1.0713
2023-12-10 16:39:09	-1.07003
2023-12-10 16:39:09	-1.06875
2023-12-10 16:39:09	-1.0662
2023-12-10 16:39:10	-1.0662
2023-12-10 16:39:10	-1.06493
2023-12-10 16:39:10	-1.06875
2023-12-10 16:39:10	-1.07894
2023-12-10 16:39:10	-1.0955
2023-12-10 16:39:10	-1.11079
2023-12-10 16:39:10	-1.11461
2023-12-10 16:39:10	-1.12353
2023-12-10 16:39:10	-1.1299
2023-12-10 16:39:10	-1.13372
2023-12-10 16:39:10	-1.13244
2023-12-10 16:39:10	-1.1248
2023-12-10 16:39:10	-1.11461
2023-12-10 16:39:10	-1.10824
2023-12-10 16:39:10	-1.11461
2023-12-10 16:39:10	-1.13244
2023-12-10 16:39:10	-1.14136
2023-12-10 16:39:10	-1.149
2023-12-10 16:39:10	-1.15283
2023-12-10 16:39:10	-1.15537
2023-12-10 16:39:10	-1.15919
2023-12-10 16:39:10	-1.15919
2023-12-10 16:39:10	-1.15792
2023-12-10 16:39:10	-1.15919
2023-12-10 16:39:10	-1.16047
2023-12-10 16:39:10	-1.16556
2023-12-10 16:39:10	-1.16429
2023-12-10 16:39:10	-1.16684
2023-12-10 16:39:10	-1.16811
2023-12-10 16:39:10	-1.16047
2023-12-10 16:39:10	-1.14136
2023-12-10 16:39:10	-1.14009
2023-12-10 16:39:10	-1.13754
2023-12-10 16:39:10	-1.13117
2023-12-10 16:39:10	-1.12098
2023-12-10 16:39:10	-1.11461
2023-12-10 16:39:10	-1.12225
2023-12-10 16:39:10	-1.14136
2023-12-10 16:39:10	-1.1541
2023-12-10 16:39:10	-1.15665
2023-12-10 16:39:10	-1.15537
2023-12-10 16:39:10	-1.15537
2023-12-10 16:39:10	-1.15919
2023-12-10 16:39:10	-1.16302
2023-12-10 16:39:10	-1.16938
2023-12-10 16:39:10	-1.18212
2023-12-10 16:39:10	-1.20505
2023-12-10 16:39:10	-1.24582
2023-12-10 16:39:10	-1.30187
2023-12-10 16:39:10	-1.3439
2023-12-10 16:39:10	-1.35919
2023-12-10 16:39:10	-1.36173
2023-12-10 16:39:10	-1.35027
2023-12-10 16:39:10	-1.33499
2023-12-10 16:39:10	-1.31206
2023-12-10 16:39:10	-1.27766
2023-12-10 16:39:10	-1.24582
2023-12-10 16:39:10	-1.23308
2023-12-10 16:39:10	-1.23562
2023-12-10 16:39:10	-1.24582
2023-12-10 16:39:10	-1.25219
2023-12-10 16:39:10	-1.25728
2023-12-10 16:39:10	-1.25728
2023-12-10 16:39:10	-1.24836
2023-12-10 16:39:10	-1.24199
2023-12-10 16:39:10	-1.22798
2023-12-10 16:39:10	-1.21652
2023-12-10 16:39:10	-1.2076
2023-12-10 16:39:10	-1.19741
2023-12-10 16:39:10	-1.18722
2023-12-10 16:39:10	-1.1783
2023-12-10 16:39:10	-1.17448
2023-12-10 16:39:10	-1.17321
2023-12-10 16:39:10	-1.17958
2023-12-10 16:39:10	-1.17958
2023-12-10 16:39:10	-1.17703
2023-12-10 16:39:10	-1.17193
2023-12-10 16:39:10	-1.16684
2023-12-10 16:39:10	-1.15919
2023-12-10 16:39:10	-1.15028
2023-12-10 16:39:10	-1.13881
2023-12-10 16:39:10	-1.12862
2023-12-10 16:39:10	-1.12607
2023-12-10 16:39:10	-1.12353
2023-12-10 16:39:10	-1.12098
2023-12-10 16:39:10	-1.12098
2023-12-10 16:39:10	-1.1248
2023-12-10 16:39:10	-1.1299
2023-12-10 16:39:10	-1.13117
2023-12-10 16:39:10	-1.13244
2023-12-10 16:39:10	-1.13372
2023-12-10 16:39:10	-1.13627
2023-12-10 16:39:10	-1.13372
2023-12-10 16:39:10	-1.13244
2023-12-10 16:39:10	-1.1299
2023-12-10 16:39:10	-1.12607
2023-12-10 16:39:10	-1.12607
2023-12-10 16:39:10	-1.12735
2023-12-10 16:39:10	-1.1299
2023-12-10 16:39:10	-1.13117
2023-12-10 16:39:10	-1.1299
2023-12-10 16:39:10	-1.12735
2023-12-10 16:39:10	-1.12735
2023-12-10 16:39:10	-1.1299
2023-12-10 16:39:10	-1.13754
2023-12-10 16:39:10	-1.14646
2023-12-10 16:39:10	-1.14646
2023-12-10 16:39:10	-1.14646
2023-12-10 16:39:10	-1.14136
2023-12-10 16:39:10	-1.14264
2023-12-10 16:39:10	-1.14391
2023-12-10 16:39:10	-1.14391
2023-12-10 16:39:10	-1.14391
2023-12-10 16:39:10	-1.14518
2023-12-10 16:39:10	-1.14009
2023-12-10 16:39:10	-1.13499
2023-12-10 16:39:10	-1.1299
2023-12-10 16:39:10	-1.12607
2023-12-10 16:39:10	-1.12098
2023-12-10 16:39:10	-1.12098
2023-12-10 16:39:10	-1.12353
2023-12-10 16:39:10	-1.1299
2023-12-10 16:39:10	-1.12862
2023-12-10 16:39:10	-1.12735
2023-12-10 16:39:10	-1.1248
2023-12-10 16:39:10	-1.11716
2023-12-10 16:39:10	-1.11461
2023-12-10 16:39:11	-1.11461
2023-12-10 16:39:11	-1.11206
2023-12-10 16:39:11	-1.11079
2023-12-10 16:39:11	-1.10952
2023-12-10 16:39:11	-1.11461
2023-12-10 16:39:11	-1.11079
2023-12-10 16:39:11	-1.11079
2023-12-10 16:39:11	-1.10569
2023-12-10 16:39:11	-1.10569
2023-12-10 16:39:11	-1.10569
2023-12-10 16:39:11	-1.11334
2023-12-10 16:39:11	-1.11843
2023-12-10 16:39:11	-1.11716
2023-12-10 16:39:11	-1.11716
2023-12-10 16:39:11	-1.11716
2023-12-10 16:39:11	-1.11716
2023-12-10 16:39:11	-1.12353
2023-12-10 16:39:11	-1.12225
2023-12-10 16:39:11	-1.1248
2023-12-10 16:39:11	-1.12607
2023-12-10 16:39:11	-1.12225
2023-12-10 16:39:11	-1.11971
2023-12-10 16:39:11	-1.11843
2023-12-10 16:39:11	-1.11843
2023-12-10 16:39:11	-1.11971
2023-12-10 16:39:11	-1.11206
2023-12-10 16:39:11	-1.10824
2023-12-10 16:39:11	-1.10315
2023-12-10 16:39:11	-1.09805
2023-12-10 16:39:11	-1.09678
2023-12-10 16:39:11	-1.09168
2023-12-10 16:39:11	-1.09423
2023-12-10 16:39:11	-1.09041
2023-12-10 16:39:11	-1.08913
2023-12-10 16:39:11	-1.08913
2023-12-10 16:39:11	-1.08531
2023-12-10 16:39:11	-1.08531
2023-12-10 16:39:11	-1.08531
2023-12-10 16:39:11	-1.08404
2023-12-10 16:39:11	-1.08531
2023-12-10 16:39:11	-1.08531
2023-12-10 16:39:11	-1.08404
2023-12-10 16:39:11	-1.08531
2023-12-10 16:39:11	-1.08404
2023-12-10 16:39:11	-1.08404
2023-12-10 16:39:11	-1.08276
2023-12-10 16:39:11	-1.08149
2023-12-10 16:39:11	-1.07767
2023-12-10 16:39:11	-1.07639
2023-12-10 16:39:11	-1.07385
2023-12-10 16:39:11	-1.06875
2023-12-10 16:39:11	-1.0662
2023-12-10 16:39:11	-1.06748
2023-12-10 16:39:11	-1.0662
2023-12-10 16:39:11	-1.06366
2023-12-10 16:39:11	-1.06366
2023-12-10 16:39:11	-1.06493
2023-12-10 16:39:11	-1.06366
2023-12-10 16:39:11	-1.0662
2023-12-10 16:39:11	-1.07385
2023-12-10 16:39:11	-1.07767
2023-12-10 16:39:11	-1.08022
2023-12-10 16:39:11	-1.08404
2023-12-10 16:39:11	-1.08276
2023-12-10 16:39:11	-1.08531
2023-12-10 16:39:11	-1.08149
2023-12-10 16:39:11	-1.07894
2023-12-10 16:39:11	-1.07767
2023-12-10 16:39:11	-1.07894
2023-12-10 16:39:11	-1.07767
2023-12-10 16:39:11	-1.07894
2023-12-10 16:39:11	-1.07767
2023-12-10 16:39:11	-1.07894
2023-12-10 16:39:11	-1.07639
2023-12-10 16:39:11	-1.07639
2023-12-10 16:39:11	-1.08022
2023-12-10 16:39:11	-1.08276
2023-12-10 16:39:11	-1.08149
2023-12-10 16:39:11	-1.08276
2023-12-10 16:39:11	-1.08659
2023-12-10 16:39:11	-1.09168
2023-12-10 16:39:11	-1.09805
2023-12-10 16:39:11	-1.10442
2023-12-10 16:39:11	-1.11206
2023-12-10 16:39:11	-1.11716
2023-12-10 16:39:11	-1.11971
2023-12-10 16:39:11	-1.11079
2023-12-10 16:39:11	-1.11206
2023-12-10 16:39:11	-1.11206
2023-12-10 16:39:11	-1.10824
2023-12-10 16:39:11	-1.11079
2023-12-10 16:39:11	-1.10952
2023-12-10 16:39:11	-1.10824
2023-12-10 16:39:11	-1.10952
2023-12-10 16:39:11	-1.11079
2023-12-10 16:39:11	-1.11079
2023-12-10 16:39:11	-1.10952
2023-12-10 16:39:11	-1.11206
2023-12-10 16:39:11	-1.11843
2023-12-10 16:39:11	-1.11588
2023-12-10 16:39:11	-1.11461
2023-12-10 16:39:11	-1.11206
2023-12-10 16:39:11	-1.10824
2023-12-10 16:39:11	-1.10697
2023-12-10 16:39:11	-1.10187
2023-12-10 16:39:11	-1.10315
2023-12-10 16:39:11	-1.10442
2023-12-10 16:39:11	-1.10569
2023-12-10 16:39:11	-1.10697
2023-12-10 16:39:11	-1.10824
2023-12-10 16:39:11	-1.10697
2023-12-10 16:39:11	-1.11079
2023-12-10 16:39:11	-1.11079
2023-12-10 16:39:11	-1.11206
2023-12-10 16:39:11	-1.11079
2023-12-10 16:39:11	-1.10824
2023-12-10 16:39:11	-1.10952
2023-12-10 16:39:11	-1.10569
2023-12-10 16:39:11	-1.10569
2023-12-10 16:39:11	-1.10697
2023-12-10 16:39:11	-1.10442
2023-12-10 16:39:11	-1.10442
2023-12-10 16:39:11	-1.10442
2023-12-10 16:39:11	-1.10569
2023-12-10 16:39:11	-1.11079
2023-12-10 16:39:11	-1.11588
2023-12-10 16:39:11	-1.12098
2023-12-10 16:39:11	-1.11971
2023-12-10 16:39:12	-1.11971
2023-12-10 16:39:12	-1.12098
2023-12-10 16:39:12	-1.12098
2023-12-10 16:39:12	-1.12225
2023-12-10 16:39:12	-1.1248
2023-12-10 16:39:12	-1.1248
2023-12-10 16:39:12	-1.12862
2023-12-10 16:39:12	-1.12735
2023-12-10 16:39:12	-1.1248
2023-12-10 16:39:12	-1.12353
2023-12-10 16:39:12	-1.12098
2023-12-10 16:39:12	-1.12098
2023-12-10 16:39:12	-1.12098
2023-12-10 16:39:12	-1.12225
2023-12-10 16:39:12	-1.11971
2023-12-10 16:39:12	-1.11588
2023-12-10 16:39:12	-1.11588
2023-12-10 16:39:12	-1.11716
2023-12-10 16:39:12	-1.11843
2023-12-10 16:39:12	-1.11843
2023-12-10 16:39:12	-1.12098
2023-12-10 16:39:12	-1.1248
2023-12-10 16:39:12	-1.12735
2023-12-10 16:39:12	-1.12735
2023-12-10 16:39:12	-1.12735
2023-12-10 16:39:12	-1.12735
2023-12-10 16:39:12	-1.12862
2023-12-10 16:39:12	-1.1248
2023-12-10 16:39:12	-1.11843
2023-12-10 16:39:12	-1.11079
2023-12-10 16:39:12	-1.10697
2023-12-10 16:39:12	-1.10569
2023-12-10 16:39:12	-1.10315
2023-12-10 16:39:12	-1.09932
2023-12-10 16:39:12	-1.0955
2023-12-10 16:39:12	-1.0955
2023-12-10 16:39:12	-1.09423
2023-12-10 16:39:12	-1.09295
2023-12-10 16:39:12	-1.09168
2023-12-10 16:39:12	-1.09041
2023-12-10 16:39:12	-1.08913
2023-12-10 16:39:12	-1.09168
2023-12-10 16:39:12	-1.08913
2023-12-10 16:39:12	-1.08913
2023-12-10 16:39:12	-1.09041
2023-12-10 16:39:12	-1.09168
2023-12-10 16:39:12	-1.0955
2023-12-10 16:39:12	-1.09805
2023-12-10 16:39:12	-1.1006
2023-12-10 16:39:12	-1.10315
2023-12-10 16:39:12	-1.10569
2023-12-10 16:39:12	-1.10824
2023-12-10 16:39:12	-1.11079
2023-12-10 16:39:12	-1.10824
2023-12-10 16:39:12	-1.10824
2023-12-10 16:39:12	-1.10697
2023-12-10 16:39:12	-1.10952
2023-12-10 16:39:12	-1.10824
2023-12-10 16:39:12	-1.10824
2023-12-10 16:39:12	-1.11079
2023-12-10 16:39:12	-1.11206
2023-12-10 16:39:12	-1.11461
2023-12-10 16:39:12	-1.12225
2023-12-10 16:39:12	-1.11971
2023-12-10 16:39:12	-1.11843
2023-12-10 16:39:12	-1.11716
2023-12-10 16:39:12	-1.11334
2023-12-10 16:39:12	-1.10952
2023-12-10 16:39:12	-1.10824
2023-12-10 16:39:12	-1.10697
2023-12-10 16:39:12	-1.10569
2023-12-10 16:39:12	-1.10442
2023-12-10 16:39:12	-1.10569
2023-12-10 16:39:12	-1.10442
2023-12-10 16:39:12	-1.10569
2023-12-10 16:39:12	-1.10442
2023-12-10 16:39:12	-1.10697
2023-12-10 16:39:12	-1.10697
2023-12-10 16:39:12	-1.10824
2023-12-10 16:39:12	-1.11079
2023-12-10 16:39:12	-1.11461
2023-12-10 16:39:12	-1.11206
2023-12-10 16:39:12	-1.11079
2023-12-10 16:39:12	-1.11079
2023-12-10 16:39:12	-1.10952
2023-12-10 16:39:12	-1.10442
2023-12-10 16:39:12	-1.09805
2023-12-10 16:39:12	-1.09423
2023-12-10 16:39:12	-1.09168
2023-12-10 16:39:12	-1.08913
2023-12-10 16:39:12	-1.08659
2023-12-10 16:39:12	-1.08404
2023-12-10 16:39:12	-1.08659
2023-12-10 16:39:12	-1.08531
2023-12-10 16:39:12	-1.08786
2023-12-10 16:39:12	-1.08659
2023-12-10 16:39:12	-1.08913
2023-12-10 16:39:12	-1.09295
2023-12-10 16:39:12	-1.0955
2023-12-10 16:39:12	-1.09423
2023-12-10 16:39:12	-1.09678
2023-12-10 16:39:12	-1.1006
2023-12-10 16:39:12	-1.09678
2023-12-10 16:39:12	-1.09932
2023-12-10 16:39:12	-1.09805
2023-12-10 16:39:12	-1.09932
2023-12-10 16:39:12	-1.0955
2023-12-10 16:39:12	-1.09678
2023-12-10 16:39:12	-1.09678
2023-12-10 16:39:12	-1.09805
2023-12-10 16:39:12	-1.09423
2023-12-10 16:39:12	-1.09168
2023-12-10 16:39:12	-1.08786
2023-12-10 16:39:12	-1.08786
2023-12-10 16:39:12	-1.08659
2023-12-10 16:39:12	-1.08786
2023-12-10 16:39:12	-1.08659
2023-12-10 16:39:12	-1.08659
2023-12-10 16:39:12	-1.08786
2023-12-10 16:39:12	-1.08786
2023-12-10 16:39:12	-1.08913
2023-12-10 16:39:12	-1.08659
2023-12-10 16:39:12	-1.08913
2023-12-10 16:39:12	-1.09295
2023-12-10 16:39:12	-1.0955
2023-12-10 16:39:12	-1.09295
2023-12-10 16:39:12	-1.0955
2023-12-10 16:39:12	-1.09295
2023-12-10 16:39:13	-1.09168
2023-12-10 16:39:13	-1.0955
2023-12-10 16:39:13	-1.09932
2023-12-10 16:39:13	-1.09932
2023-12-10 16:39:13	-1.09932
2023-12-10 16:39:13	-1.1006
2023-12-10 16:39:13	-1.09678
2023-12-10 16:39:13	-1.09805
2023-12-10 16:39:13	-1.09423
2023-12-10 16:39:13	-1.0955
2023-12-10 16:39:13	-1.09678
2023-12-10 16:39:13	-1.09168
2023-12-10 16:39:13	-1.09041
2023-12-10 16:39:13	-1.09041
2023-12-10 16:39:13	-1.09041
2023-12-10 16:39:13	-1.09041
2023-12-10 16:39:13	-1.08913
2023-12-10 16:39:13	-1.09041
2023-12-10 16:39:13	-1.08913
2023-12-10 16:39:13	-1.09168
2023-12-10 16:39:13	-1.09678
2023-12-10 16:39:13	-1.09678
2023-12-10 16:39:13	-1.1006
2023-12-10 16:39:13	-1.09932
2023-12-10 16:39:13	-1.09678
2023-12-10 16:39:13	-1.0955
2023-12-10 16:39:13	-1.09932
2023-12-10 16:39:13	-1.09423
2023-12-10 16:39:13	-1.0955
2023-12-10 16:39:13	-1.09423
2023-12-10 16:39:13	-1.0955
2023-12-10 16:39:13	-1.09295
2023-12-10 16:39:13	-1.09168
2023-12-10 16:39:13	-1.09041
2023-12-10 16:39:13	-1.09168
2023-12-10 16:39:13	-1.09041
2023-12-10 16:39:13	-1.09295
2023-12-10 16:39:13	-1.08913
2023-12-10 16:39:13	-1.08913
2023-12-10 16:39:13	-1.09041
2023-12-10 16:39:13	-1.09423
2023-12-10 16:39:13	-1.09423
2023-12-10 16:39:13	-1.0955
2023-12-10 16:39:13	-1.0955
2023-12-10 16:39:13	-1.09678
2023-12-10 16:39:13	-1.09423
2023-12-10 16:39:13	-1.1006
2023-12-10 16:39:13	-1.09932
2023-12-10 16:39:13	-1.09932
2023-12-10 16:39:13	-1.09805
2023-12-10 16:39:13	-1.09805
2023-12-10 16:39:13	-1.09932
2023-12-10 16:39:13	-1.09932
2023-12-10 16:39:13	-1.09805
2023-12-10 16:39:13	-1.09932
2023-12-10 16:39:13	-1.10187
2023-12-10 16:39:13	-1.10442
2023-12-10 16:39:13	-1.10824
2023-12-10 16:39:13	-1.10824
2023-12-10 16:39:13	-1.10697
2023-12-10 16:39:13	-1.10952
2023-12-10 16:39:13	-1.11079
2023-12-10 16:39:13	-1.11461
2023-12-10 16:39:13	-1.11334
2023-12-10 16:39:13	-1.11588
2023-12-10 16:39:13	-1.11843
2023-12-10 16:39:13	-1.12225
2023-12-10 16:39:13	-1.11971
2023-12-10 16:39:13	-1.12098
2023-12-10 16:39:13	-1.11843
2023-12-10 16:39:13	-1.11588
2023-12-10 16:39:13	-1.11461
2023-12-10 16:39:13	-1.11334
2023-12-10 16:39:13	-1.11079
2023-12-10 16:39:13	-1.10952
2023-12-10 16:39:13	-1.10824
2023-12-10 16:39:13	-1.10569
2023-12-10 16:39:13	-1.10187
2023-12-10 16:39:13	-1.1006
2023-12-10 16:39:13	-1.1006
2023-12-10 16:39:13	-1.1006
2023-12-10 16:39:13	-1.1006
2023-12-10 16:39:13	-1.09932
2023-12-10 16:39:13	-1.09805
2023-12-10 16:39:13	-1.09805
2023-12-10 16:39:13	-1.09805
2023-12-10 16:39:13	-1.1006
2023-12-10 16:39:13	-1.09678
2023-12-10 16:39:13	-1.09678
2023-12-10 16:39:13	-1.09295
2023-12-10 16:39:13	-1.08786
2023-12-10 16:39:13	-1.08531
2023-12-10 16:39:13	-1.08276
2023-12-10 16:39:13	-1.08276
2023-12-10 16:39:13	-1.08531
2023-12-10 16:39:13	-1.08404
2023-12-10 16:39:13	-1.08404
2023-12-10 16:39:13	-1.08659
2023-12-10 16:39:13	-1.08913
2023-12-10 16:39:13	-1.08913
2023-12-10 16:39:13	-1.09041
2023-12-10 16:39:13	-1.08913
2023-12-10 16:39:13	-1.09041
2023-12-10 16:39:13	-1.0955
2023-12-10 16:39:13	-1.09678
2023-12-10 16:39:13	-1.09678
2023-12-10 16:39:13	-1.09932
2023-12-10 16:39:13	-1.09932
2023-12-10 16:39:13	-1.09932
2023-12-10 16:39:13	-1.09423
2023-12-10 16:39:13	-1.09805
2023-12-10 16:39:13	-1.0955
2023-12-10 16:39:13	-1.09423
2023-12-10 16:39:13	-1.09678
2023-12-10 16:39:13	-1.09805
2023-12-10 16:39:13	-1.09932
2023-12-10 16:39:13	-1.09678
2023-12-10 16:39:13	-1.0955
2023-12-10 16:39:13	-1.0955
2023-12-10 16:39:13	-1.0955
2023-12-10 16:39:13	-1.09678
2023-12-10 16:39:13	-1.09678
2023-12-10 16:39:13	-1.09678
2023-12-10 16:39:13	-1.09805
2023-12-10 16:39:13	-1.09678
2023-12-10 16:39:13	-1.0955
2023-12-10 16:39:13	-1.0955
2023-12-10 16:39:13	-1.0955
2023-12-10 16:39:14	-1.0955
2023-12-10 16:39:14	-1.0955
2023-12-10 16:39:14	-1.09423
2023-12-10 16:39:14	-1.09168
2023-12-10 16:39:14	-1.09041
2023-12-10 16:39:14	-1.09423
2023-12-10 16:39:14	-1.09295
2023-12-10 16:39:14	-1.09295
2023-12-10 16:39:14	-1.09168
2023-12-10 16:39:14	-1.09041
2023-12-10 16:39:14	-1.09423
2023-12-10 16:39:14	-1.09168
2023-12-10 16:39:14	-1.09168
2023-12-10 16:39:14	-1.09295
2023-12-10 16:39:14	-1.08913
2023-12-10 16:39:14	-1.08913
2023-12-10 16:39:14	-1.08659
2023-12-10 16:39:14	-1.08786
2023-12-10 16:39:14	-1.08786
2023-12-10 16:39:14	-1.08913
2023-12-10 16:39:14	-1.08659
2023-12-10 16:39:14	-1.08913
2023-12-10 16:39:14	-1.09295
2023-12-10 16:39:14	-1.09295
2023-12-10 16:39:14	-1.09678
2023-12-10 16:39:14	-1.09423
2023-12-10 16:39:14	-1.09295
2023-12-10 16:39:14	-1.09423
2023-12-10 16:39:14	-1.0955
2023-12-10 16:39:14	-1.09678
2023-12-10 16:39:14	-1.0955
2023-12-10 16:39:14	-1.0955
2023-12-10 16:39:14	-1.09678
2023-12-10 16:39:14	-1.0955
2023-12-10 16:39:14	-1.09805
2023-12-10 16:39:14	-1.09678
2023-12-10 16:39:14	-1.0955
2023-12-10 16:39:14	-1.0955
2023-12-10 16:39:14	-1.09678
2023-12-10 16:39:14	-1.09678
2023-12-10 16:39:14	-1.09805
2023-12-10 16:39:14	-1.09932
2023-12-10 16:39:14	-1.09805
2023-12-10 16:39:14	-1.10187
2023-12-10 16:39:14	-1.10187
2023-12-10 16:39:14	-1.1006
2023-12-10 16:39:14	-1.09932
2023-12-10 16:39:14	-1.09678
2023-12-10 16:39:14	-1.09932
2023-12-10 16:39:14	-1.09805
2023-12-10 16:39:14	-1.09805
2023-12-10 16:39:14	-1.09805
2023-12-10 16:39:14	-1.09678
2023-12-10 16:39:14	-1.09805
2023-12-10 16:39:14	-1.0955
2023-12-10 16:39:14	-1.0955
2023-12-10 16:39:14	-1.09678
2023-12-10 16:39:14	-1.09423
2023-12-10 16:39:14	-1.09423
2023-12-10 16:39:14	-1.09423
2023-12-10 16:39:14	-1.09932
2023-12-10 16:39:14	-1.09932
2023-12-10 16:39:14	-1.09932
2023-12-10 16:39:14	-1.10315
2023-12-10 16:39:14	-1.10187
2023-12-10 16:39:14	-1.10187
2023-12-10 16:39:14	-1.10315
2023-12-10 16:39:14	-1.10442
2023-12-10 16:39:14	-1.10569
2023-12-10 16:39:14	-1.10697
2023-12-10 16:39:14	-1.10697
2023-12-10 16:39:14	-1.10697
2023-12-10 16:39:14	-1.10569
2023-12-10 16:39:14	-1.10697
2023-12-10 16:39:14	-1.10697
2023-12-10 16:39:14	-1.10315
2023-12-10 16:39:14	-1.1006
2023-12-10 16:39:14	-1.09932
2023-12-10 16:39:14	-1.09678
2023-12-10 16:39:14	-1.0955
2023-12-10 16:39:14	-1.09168
2023-12-10 16:39:14	-1.09295
2023-12-10 16:39:14	-1.09678
2023-12-10 16:39:14	-1.0955
2023-12-10 16:39:14	-1.09932
2023-12-10 16:39:14	-1.10315
2023-12-10 16:39:14	-1.10187
2023-12-10 16:39:14	-1.10442
2023-12-10 16:39:14	-1.10315
2023-12-10 16:39:14	-1.10442
2023-12-10 16:39:14	-1.10315
2023-12-10 16:39:14	-1.10315
2023-12-10 16:39:14	-1.10442
2023-12-10 16:39:14	-1.1006
2023-12-10 16:39:14	-1.1006
2023-12-10 16:39:14	-1.10187
2023-12-10 16:39:14	-1.09932
2023-12-10 16:39:14	-1.09932
2023-12-10 16:39:14	-1.09678
2023-12-10 16:39:14	-1.0955
2023-12-10 16:39:14	-1.09295
2023-12-10 16:39:14	-1.09168
2023-12-10 16:39:14	-1.09041
2023-12-10 16:39:14	-1.09041
2023-12-10 16:39:14	-1.08913
2023-12-10 16:39:14	-1.0955
2023-12-10 16:39:14	-1.09678
2023-12-10 16:39:14	-1.09805
2023-12-10 16:39:14	-1.09932
2023-12-10 16:39:14	-1.09932
2023-12-10 16:39:14	-1.10187
2023-12-10 16:39:14	-1.1006
2023-12-10 16:39:14	-1.10187
2023-12-10 16:39:14	-1.1006
2023-12-10 16:39:14	-1.10187
2023-12-10 16:39:14	-1.10442
2023-12-10 16:39:14	-1.10315
2023-12-10 16:39:14	-1.09805
2023-12-10 16:39:14	-1.09805
2023-12-10 16:39:14	-1.1006
2023-12-10 16:39:14	-1.10315
2023-12-10 16:39:14	-1.09932
2023-12-10 16:39:14	-1.09932
2023-12-10 16:39:14	-1.1006
2023-12-10 16:39:14	-1.09932
2023-12-10 16:39:14	-1.09932
2023-12-10 16:39:14	-1.10187
2023-12-10 16:39:14	-1.09932
2023-12-10 16:39:15	-1.09932
2023-12-10 16:39:15	-1.1006
2023-12-10 16:39:15	-1.10315
2023-12-10 16:39:15	-1.10315
2023-12-10 16:39:15	-1.10187
2023-12-10 16:39:15	-1.10442
2023-12-10 16:39:15	-1.09932
2023-12-10 16:39:15	-1.09805
2023-12-10 16:39:15	-1.09678
2023-12-10 16:39:15	-1.09678
2023-12-10 16:39:15	-1.0955
2023-12-10 16:39:15	-1.09805
2023-12-10 16:39:15	-1.0955
2023-12-10 16:39:15	-1.09678
2023-12-10 16:39:15	-1.09423
2023-12-10 16:39:15	-1.09678
2023-12-10 16:39:15	-1.09678
2023-12-10 16:39:15	-1.09678
2023-12-10 16:39:15	-1.09932
2023-12-10 16:39:15	-1.09932
2023-12-10 16:39:15	-1.1006
2023-12-10 16:39:15	-1.10315
2023-12-10 16:39:15	-1.10442
2023-12-10 16:39:15	-1.10442
2023-12-10 16:39:15	-1.10315
2023-12-10 16:39:15	-1.10315
2023-12-10 16:39:15	-1.10187
2023-12-10 16:39:15	-1.09932
2023-12-10 16:39:15	-1.09932
2023-12-10 16:39:15	-1.09805
2023-12-10 16:39:15	-1.09932
2023-12-10 16:39:15	-1.09805
2023-12-10 16:39:15	-1.09805
2023-12-10 16:39:15	-1.0955
2023-12-10 16:39:15	-1.09678
2023-12-10 16:39:15	-1.0955
2023-12-10 16:39:15	-1.0955
2023-12-10 16:39:15	-1.09295
2023-12-10 16:39:15	-1.09295
2023-12-10 16:39:15	-1.09295
2023-12-10 16:39:15	-1.09168
2023-12-10 16:39:15	-1.09041
2023-12-10 16:39:15	-1.09041
2023-12-10 16:39:15	-1.09041
2023-12-10 16:39:15	-1.08913
2023-12-10 16:39:15	-1.08659
2023-12-10 16:39:15	-1.08913
2023-12-10 16:39:15	-1.09041
2023-12-10 16:39:15	-1.0955
2023-12-10 16:39:15	-1.09295
2023-12-10 16:39:15	-1.09423
2023-12-10 16:39:15	-1.0955
2023-12-10 16:39:15	-1.09423
2023-12-10 16:39:15	-1.09805
2023-12-10 16:39:15	-1.09678
2023-12-10 16:39:15	-1.09678
2023-12-10 16:39:15	-1.09678
2023-12-10 16:39:15	-1.0955
2023-12-10 16:39:15	-1.0955
2023-12-10 16:39:15	-1.09423
2023-12-10 16:39:15	-1.09041
2023-12-10 16:39:15	-1.09168
2023-12-10 16:39:15	-1.09041
2023-12-10 16:39:15	-1.09041
2023-12-10 16:39:15	-1.09295
2023-12-10 16:39:15	-1.09423
2023-12-10 16:39:15	-1.09295
2023-12-10 16:39:15	-1.09423
2023-12-10 16:39:15	-1.09423
2023-12-10 16:39:15	-1.0955
2023-12-10 16:39:15	-1.0955
2023-12-10 16:39:15	-1.09295
2023-12-10 16:39:15	-1.09423
2023-12-10 16:39:15	-1.09295
2023-12-10 16:39:15	-1.08913
2023-12-10 16:39:15	-1.09168
2023-12-10 16:39:15	-1.09295
2023-12-10 16:39:15	-1.09041
2023-12-10 16:39:15	-1.09168
2023-12-10 16:39:15	-1.09295
2023-12-10 16:39:15	-1.09041
2023-12-10 16:39:15	-1.09168
2023-12-10 16:39:15	-1.09295
2023-12-10 16:39:15	-1.09041
2023-12-10 16:39:15	-1.09168
2023-12-10 16:39:15	-1.09041
2023-12-10 16:39:15	-1.08913
2023-12-10 16:39:15	-1.09041
2023-12-10 16:39:15	-1.08913
2023-12-10 16:39:15	-1.08659
2023-12-10 16:39:15	-1.08404
2023-12-10 16:39:15	-1.08404
2023-12-10 16:39:15	-1.08531
2023-12-10 16:39:15	-1.08276
2023-12-10 16:39:15	-1.08276
2023-12-10 16:39:15	-1.08276
2023-12-10 16:39:15	-1.08276
2023-12-10 16:39:15	-1.08404
2023-12-10 16:39:15	-1.08531
2023-12-10 16:39:15	-1.08531
2023-12-10 16:39:15	-1.08659
2023-12-10 16:39:15	-1.08786
2023-12-10 16:39:15	-1.08786
2023-12-10 16:39:15	-1.08786
2023-12-10 16:39:15	-1.08913
2023-12-10 16:39:15	-1.08786
2023-12-10 16:39:15	-1.09041
2023-12-10 16:39:15	-1.09041
2023-12-10 16:39:15	-1.09041
2023-12-10 16:39:15	-1.0955
2023-12-10 16:39:15	-1.09678
2023-12-10 16:39:15	-1.0955
2023-12-10 16:39:15	-1.10187
2023-12-10 16:39:15	-1.10187
2023-12-10 16:39:15	-1.10569
2023-12-10 16:39:15	-1.10315
2023-12-10 16:39:15	-1.10187
2023-12-10 16:39:15	-1.10569
2023-12-10 16:39:15	-1.10442
2023-12-10 16:39:15	-1.10442
2023-12-10 16:39:15	-1.10442
2023-12-10 16:39:15	-1.10569
2023-12-10 16:39:15	-1.10569
2023-12-10 16:39:15	-1.10569
2023-12-10 16:39:15	-1.10569
2023-12-10 16:39:15	-1.10697
2023-12-10 16:39:15	-1.11079
2023-12-10 16:39:16	-1.10952
2023-12-10 16:39:16	-1.11334
2023-12-10 16:39:16	-1.10952
2023-12-10 16:39:16	-1.11079
2023-12-10 16:39:16	-1.11206
2023-12-10 16:39:16	-1.10952
2023-12-10 16:39:16	-1.10824
2023-12-10 16:39:16	-1.10697
2023-12-10 16:39:16	-1.10697
2023-12-10 16:39:16	-1.10697
2023-12-10 16:39:16	-1.10442
2023-12-10 16:39:16	-1.10442
2023-12-10 16:39:16	-1.1006
2023-12-10 16:39:16	-1.10187
2023-12-10 16:39:16	-1.1006
2023-12-10 16:39:16	-1.09678
2023-12-10 16:39:16	-1.09805
2023-12-10 16:39:16	-1.09805
2023-12-10 16:39:16	-1.09932
2023-12-10 16:39:16	-1.09932
2023-12-10 16:39:16	-1.1006
2023-12-10 16:39:16	-1.1006
2023-12-10 16:39:16	-1.09932
2023-12-10 16:39:16	-1.09932
2023-12-10 16:39:16	-1.1006
2023-12-10 16:39:16	-1.09805
2023-12-10 16:39:16	-1.10187
2023-12-10 16:39:16	-1.09932
2023-12-10 16:39:16	-1.09678
2023-12-10 16:39:16	-1.09423
2023-12-10 16:39:16	-1.09423
2023-12-10 16:39:16	-1.0955
2023-12-10 16:39:16	-1.09678
2023-12-10 16:39:16	-1.09295
2023-12-10 16:39:16	-1.09295
2023-12-10 16:39:16	-1.09168
2023-12-10 16:39:16	-1.09168
2023-12-10 16:39:16	-1.09295
2023-12-10 16:39:16	-1.08913
2023-12-10 16:39:16	-1.09041
2023-12-10 16:39:16	-1.09168
2023-12-10 16:39:16	-1.09168
2023-12-10 16:39:16	-1.09295
2023-12-10 16:39:16	-1.09168
2023-12-10 16:39:16	-1.09041
2023-12-10 16:39:16	-1.09168
2023-12-10 16:39:16	-1.09295
2023-12-10 16:39:16	-1.09423
2023-12-10 16:39:16	-1.0955
2023-12-10 16:39:16	-1.09678
2023-12-10 16:39:16	-1.09932
2023-12-10 16:39:16	-1.1006
2023-12-10 16:39:16	-1.1006
2023-12-10 16:39:16	-1.10187
2023-12-10 16:39:16	-1.10315
2023-12-10 16:39:16	-1.10315
2023-12-10 16:39:16	-1.10315
2023-12-10 16:39:16	-1.10187
2023-12-10 16:39:16	-1.10187
2023-12-10 16:39:16	-1.09932
2023-12-10 16:39:16	-1.1006
2023-12-10 16:39:16	-1.09805
2023-12-10 16:39:16	-1.0955
2023-12-10 16:39:16	-1.1006
2023-12-10 16:39:16	-1.1006
2023-12-10 16:39:16	-1.1006
2023-12-10 16:39:16	-1.1006
2023-12-10 16:39:16	-1.10315
2023-12-10 16:39:16	-1.10442
2023-12-10 16:39:16	-1.10442
2023-12-10 16:39:16	-1.10315
2023-12-10 16:39:16	-1.10315
2023-12-10 16:39:16	-1.10187
2023-12-10 16:39:16	-1.09932
2023-12-10 16:39:16	-1.09932
2023-12-10 16:39:16	-1.0955
2023-12-10 16:39:16	-1.0955
2023-12-10 16:39:16	-1.09423
2023-12-10 16:39:16	-1.09295
2023-12-10 16:39:16	-1.09168
2023-12-10 16:39:16	-1.0955
2023-12-10 16:39:16	-1.09295
2023-12-10 16:39:16	-1.0955
2023-12-10 16:39:16	-1.09423
2023-12-10 16:39:16	-1.0955
2023-12-10 16:39:16	-1.09678
2023-12-10 16:39:16	-1.09295
2023-12-10 16:39:16	-1.09295
2023-12-10 16:39:16	-1.0955
2023-12-10 16:39:16	-1.09805
2023-12-10 16:39:16	-1.10187
2023-12-10 16:39:16	-1.09932
2023-12-10 16:39:16	-1.10187
2023-12-10 16:39:16	-1.10187
2023-12-10 16:39:16	-1.1006
2023-12-10 16:39:16	-1.09932
2023-12-10 16:39:16	-1.09932
2023-12-10 16:39:16	-1.10187
2023-12-10 16:39:16	-1.10442
2023-12-10 16:39:16	-1.10569
2023-12-10 16:39:16	-1.1006
2023-12-10 16:39:16	-1.10442
2023-12-10 16:39:16	-1.10187
2023-12-10 16:39:16	-1.10187
2023-12-10 16:39:16	-1.09805
2023-12-10 16:39:16	-1.09678
2023-12-10 16:39:16	-1.0955
2023-12-10 16:39:16	-1.09168
2023-12-10 16:39:16	-1.09423
2023-12-10 16:39:16	-1.09168
2023-12-10 16:39:16	-1.09423
2023-12-10 16:39:16	-1.09168
2023-12-10 16:39:16	-1.09168
2023-12-10 16:39:16	-1.09168
2023-12-10 16:39:16	-1.09041
2023-12-10 16:39:16	-1.09423
2023-12-10 16:39:16	-1.09678
2023-12-10 16:39:16	-1.09678
2023-12-10 16:39:16	-1.09805
2023-12-10 16:39:16	-1.09678
2023-12-10 16:39:16	-1.09805
2023-12-10 16:39:16	-1.09805
2023-12-10 16:39:16	-1.09805
2023-12-10 16:39:16	-1.1006
2023-12-10 16:39:16	-1.1006
2023-12-10 16:39:16	-1.09805
2023-12-10 16:39:16	-1.09805
2023-12-10 16:39:16	-1.09678
2023-12-10 16:39:17	-1.09423
2023-12-10 16:39:17	-1.09932
2023-12-10 16:39:17	-1.0955
2023-12-10 16:39:17	-1.0955
2023-12-10 16:39:17	-1.09168
2023-12-10 16:39:17	-1.09295
2023-12-10 16:39:17	-1.09168
2023-12-10 16:39:17	-1.09295
2023-12-10 16:39:17	-1.09168
2023-12-10 16:39:17	-1.09168
2023-12-10 16:39:17	-1.09041
2023-12-10 16:39:17	-1.09423
2023-12-10 16:39:17	-1.09041
2023-12-10 16:39:17	-1.09423
2023-12-10 16:39:17	-1.09295
2023-12-10 16:39:17	-1.09295
2023-12-10 16:39:17	-1.0955
2023-12-10 16:39:17	-1.09295
2023-12-10 16:39:17	-1.09423
2023-12-10 16:39:17	-1.09423
2023-12-10 16:39:17	-1.09678
2023-12-10 16:39:17	-1.09932
2023-12-10 16:39:17	-1.10315
2023-12-10 16:39:17	-1.10187
2023-12-10 16:39:17	-1.10187
2023-12-10 16:39:17	-1.1006
2023-12-10 16:39:17	-1.09932
2023-12-10 16:39:17	-1.09805
2023-12-10 16:39:17	-1.10315
2023-12-10 16:39:17	-1.10187
2023-12-10 16:39:17	-1.10315
2023-12-10 16:39:17	-1.10315
2023-12-10 16:39:17	-1.10442
2023-12-10 16:39:17	-1.10187
2023-12-10 16:39:17	-1.10442
2023-12-10 16:39:17	-1.10315
2023-12-10 16:39:17	-1.10315
2023-12-10 16:39:17	-1.10315
2023-12-10 16:39:17	-1.10569
2023-12-10 16:39:17	-1.10697
2023-12-10 16:39:17	-1.10697
2023-12-10 16:39:17	-1.10569
2023-12-10 16:39:17	-1.10442
2023-12-10 16:39:17	-1.10187
2023-12-10 16:39:17	-1.10187
2023-12-10 16:39:17	-1.1006
2023-12-10 16:39:17	-1.09932
2023-12-10 16:39:17	-1.10187
2023-12-10 16:39:17	-1.09932
2023-12-10 16:39:17	-1.1006
2023-12-10 16:39:17	-1.10315
2023-12-10 16:39:17	-1.10569
2023-12-10 16:39:17	-1.10824
2023-12-10 16:39:17	-1.10824
2023-12-10 16:39:17	-1.11079
2023-12-10 16:39:17	-1.10952
2023-12-10 16:39:17	-1.11206
2023-12-10 16:39:17	-1.11079
2023-12-10 16:39:17	-1.11079
2023-12-10 16:39:17	-1.11334
2023-12-10 16:39:17	-1.11206
2023-12-10 16:39:17	-1.11334
2023-12-10 16:39:17	-1.11206
2023-12-10 16:39:17	-1.10824
2023-12-10 16:39:17	-1.10569
2023-12-10 16:39:17	-1.10442
2023-12-10 16:39:17	-1.10315
2023-12-10 16:39:17	-1.10187
2023-12-10 16:39:17	-1.10315
2023-12-10 16:39:17	-1.10569
2023-12-10 16:39:17	-1.10697
2023-12-10 16:39:17	-1.10315
2023-12-10 16:39:17	-1.10187
2023-12-10 16:39:17	-1.10187
2023-12-10 16:39:17	-1.1006
2023-12-10 16:39:17	-1.10187
2023-12-10 16:39:17	-1.10315
2023-12-10 16:39:17	-1.10187
2023-12-10 16:39:17	-1.10187
2023-12-10 16:39:17	-1.1006
2023-12-10 16:39:17	-1.09678
2023-12-10 16:39:17	-1.09168
2023-12-10 16:39:17	-1.09168
2023-12-10 16:39:17	-1.09041
2023-12-10 16:39:17	-1.09168
2023-12-10 16:39:17	-1.09423
2023-12-10 16:39:17	-1.09168
2023-12-10 16:39:17	-1.09805
2023-12-10 16:39:17	-1.09932
2023-12-10 16:39:17	-1.09805
2023-12-10 16:39:17	-1.09805
2023-12-10 16:39:17	-1.09932
2023-12-10 16:39:17	-1.10187
2023-12-10 16:39:17	-1.10315
2023-12-10 16:39:17	-1.10315
2023-12-10 16:39:17	-1.10315
2023-12-10 16:39:17	-1.10187
2023-12-10 16:39:17	-1.1006
2023-12-10 16:39:17	-1.09932
2023-12-10 16:39:17	-1.0955
2023-12-10 16:39:17	-1.09423
2023-12-10 16:39:17	-1.09295
2023-12-10 16:39:17	-1.09295
2023-12-10 16:39:17	-1.09805
2023-12-10 16:39:17	-1.09678
2023-12-10 16:39:17	-1.09678
2023-12-10 16:39:17	-1.09678
2023-12-10 16:39:17	-1.09678
2023-12-10 16:39:17	-1.09805
2023-12-10 16:39:17	-1.1006
2023-12-10 16:39:17	-1.10315
2023-12-10 16:39:17	-1.10187
2023-12-10 16:39:17	-1.10315
2023-12-10 16:39:17	-1.10315
2023-12-10 16:39:17	-1.09805
2023-12-10 16:39:17	-1.09805
2023-12-10 16:39:17	-1.09805
2023-12-10 16:39:17	-1.09423
2023-12-10 16:39:17	-1.09805
2023-12-10 16:39:17	-1.09678
2023-12-10 16:39:17	-1.09168
2023-12-10 16:39:17	-1.0955
2023-12-10 16:39:17	-1.0955
2023-12-10 16:39:17	-1.09932
2023-12-10 16:39:17	-1.10442
2023-12-10 16:39:17	-1.10569
2023-12-10 16:39:17	-1.10569
2023-12-10 16:39:17	-1.10697
2023-12-10 16:39:18	-1.10824
2023-12-10 16:39:18	-1.10697
2023-12-10 16:39:18	-1.10952
2023-12-10 16:39:18	-1.10824
2023-12-10 16:39:18	-1.10952
2023-12-10 16:39:18	-1.10824
2023-12-10 16:39:18	-1.10824
2023-12-10 16:39:18	-1.10952
2023-12-10 16:39:18	-1.10824
2023-12-10 16:39:18	-1.10697
2023-12-10 16:39:18	-1.10697
2023-12-10 16:39:18	-1.10697
2023-12-10 16:39:18	-1.10569
2023-12-10 16:39:18	-1.10569
2023-12-10 16:39:18	-1.10569
2023-12-10 16:39:18	-1.10697
2023-12-10 16:39:18	-1.10697
2023-12-10 16:39:18	-1.10952
2023-12-10 16:39:18	-1.10824
2023-12-10 16:39:18	-1.10824
2023-12-10 16:39:18	-1.10952
2023-12-10 16:39:18	-1.10697
2023-12-10 16:39:18	-1.10824
2023-12-10 16:39:18	-1.10824
2023-12-10 16:39:18	-1.10697
2023-12-10 16:39:18	-1.11079
2023-12-10 16:39:18	-1.11461
2023-12-10 16:39:18	-1.11079
2023-12-10 16:39:18	-1.11206
2023-12-10 16:39:18	-1.11716
2023-12-10 16:39:18	-1.11588
2023-12-10 16:39:18	-1.11588
2023-12-10 16:39:18	-1.11334
[truncated: 3,486 more rows]

## Sheet: OD3
Column1	Column2			OD3_IR_konkav				OD3_ST_konkav
2023-10-12 16:43:58	0.0585967		00:00:00	-0.115919	382		00:00:00	0.416546	214
2023-10-12 16:43:58	0.0598705		00:00:00.008000	-0.124836			00:00:00.008000	0.416546
2023-10-12 16:43:58	0.0611443		00:00:00.015000	-0.101907			00:00:00.015000	0.420367
2023-10-12 16:43:58	0.0598705		00:00:00.023000	-0.063692			00:00:00.023000	0.420367
2023-10-12 16:43:58	0.0611443		00:00:00.031000	-0.039489			00:00:00.031000	0.41782
2023-10-12 16:43:58	0.0611443		00:00:00.039000	-0.0229291			00:00:00.039000	0.41782
2023-10-12 16:43:58	0.0585967		00:00:00.047000	0.00764304			00:00:00.047000	0.420367
2023-10-12 16:43:58	0.0598705		00:00:00.054000	0.0458583			00:00:00.054000	0.420367
2023-10-12 16:43:58	0.0598705		00:00:00.062000	0.0649659			00:00:00.062000	0.413998
2023-10-12 16:43:58	0.0573228		00:00:00.070000	0.0993596			00:00:00.070000	0.408903
2023-10-12 16:43:58	0.056049		00:00:00.078000	0.157956			00:00:00.078000	0.405081
2023-10-12 16:43:58	0.0585967		00:00:00.086000	0.217827			00:00:00.086000	0.397438
2023-10-12 16:43:58	0.0585967		00:00:00.094000	0.263685			00:00:00.094000	0.396164
2023-10-12 16:43:58	0.0573228		00:00:00.101000	0.277697			00:00:00.101000	0.3847
2023-10-12 16:43:58	0.0573228		00:00:00.109000	0.277697			00:00:00.109000	0.378331
2023-10-12 16:43:58	0.0585967		00:00:00.117000	0.266233			00:00:00.117000	0.377057
2023-10-12 16:43:58	0.0585967		00:00:00.125000	0.253494			00:00:00.125000	0.380878
2023-10-12 16:43:58	0.0573228		00:00:00.133000	0.228017			00:00:00.133000	0.378331
2023-10-12 16:43:58	0.0573228		00:00:00.141000	0.198719			00:00:00.141000	0.377057
2023-10-12 16:43:58	0.0547751		00:00:00.148000	0.182159			00:00:00.148000	0.392343
2023-10-12 16:43:58	0.0535013		00:00:00.156000	0.157956			00:00:00.156000	0.419094
2023-10-12 16:43:58	0.0547751		00:00:00.164000	0.122289			00:00:00.164000	0.431832
2023-10-12 16:43:58	0.0547751		00:00:00.172000	0.0815258			00:00:00.172000	0.435653
2023-10-12 16:43:58	0.0535013		00:00:00.180000	0.0535013			00:00:00.180000	0.429284
2023-10-12 16:43:58	0.056049		00:00:00.188000	0.00764304			00:00:00.188000	0.413998
2023-10-12 16:43:58	0.056049		00:00:00.195000	0.0191076			00:00:00.195000	0.392343
2023-10-12 16:43:58	0.056049		00:00:00.203000	0.0458583			00:00:00.203000	0.378331
2023-10-12 16:43:58	0.0522275		00:00:00.211000	0.095538			00:00:00.211000	0.370688
2023-10-12 16:43:58	0.056049		00:00:00.219000	0.155409			00:00:00.219000	0.36814
2023-10-12 16:43:58	0.0535013		00:00:00.227000	0.161778			00:00:00.227000	0.380878
2023-10-12 16:43:58	0.0547751		00:00:00.235000	0.234387			00:00:00.235000	0.388521
2023-10-12 16:43:58	0.0547751		00:00:00.242000	0.343937			00:00:00.242000	0.398712
2023-10-12 16:43:58	0.0535013		00:00:00.250000	0.431832			00:00:00.250000	0.410177
2023-10-12 16:43:58	0.0535013		00:00:00.258000	0.49425			00:00:00.258000	0.426737
2023-10-12 16:43:58	0.0547751		00:00:00.266000	0.513358			00:00:00.266000	0.43438
2023-10-12 16:43:58	0.0535013		00:00:00.274000	0.49425			00:00:00.274000	0.440749
2023-10-12 16:43:58	0.0535013		00:00:00.281000	0.499345			00:00:00.281000	0.440749
2023-10-12 16:43:58	0.0535013		00:00:00.289000	0.509536			00:00:00.289000	0.442023
2023-10-12 16:43:58	0.0509536		00:00:00.297000	0.515905			00:00:00.297000	0.43438
2023-10-12 16:43:58	0.0522275		00:00:00.305000	0.533739			00:00:00.305000	0.422915
2023-10-12 16:43:58	0.0509536		00:00:00.313000	0.573228			00:00:00.313000	0.408903
2023-10-12 16:43:58	0.0509536		00:00:00.321000	0.639468			00:00:00.321000	0.396164
2023-10-12 16:43:58	0.0509536		00:00:00.328000	0.706981			00:00:00.328000	0.389795
2023-10-12 16:43:58	0.0522275		00:00:00.336000	0.742649			00:00:00.336000	0.383426
2023-10-12 16:43:58	0.0496798		00:00:00.344000	0.754113			00:00:00.344000	0.380878
2023-10-12 16:43:58	0.0509536		00:00:00.352000	0.740101			00:00:00.352000	0.383426
2023-10-12 16:43:58	0.0509536		00:00:00.360000	0.662397			00:00:00.360000	0.391069
2023-10-12 16:43:58	0.0522275		00:00:00.368000	0.585967			00:00:00.368000	0.389795
2023-10-12 16:43:58	0.0535013		00:00:00.375000	0.532465			00:00:00.375000	0.389795
2023-10-12 16:43:58	0.056049		00:00:00.383000	0.462404			00:00:00.383000	0.40126
2023-10-12 16:43:58	0.0585967		00:00:00.391000	0.380878			00:00:00.391000	0.416546
2023-10-12 16:43:58	0.0547751		00:00:00.399000	0.33502			00:00:00.399000	0.422915
2023-10-12 16:43:58	0.056049		00:00:00.407000	0.313365			00:00:00.407000	0.426737
2023-10-12 16:43:58	0.056049		00:00:00.415000	0.296805			00:00:00.415000	0.430558
2023-10-12 16:43:58	0.0547751		00:00:00.422000	0.303174			00:00:00.422000	0.429284
2023-10-12 16:43:58	0.056049		00:00:00.430000	0.327377			00:00:00.430000	0.425463
2023-10-12 16:43:58	0.0573228		00:00:00.438000	0.382152			00:00:00.438000	0.421641
2023-10-12 16:43:58	0.0585967		00:00:00.446000	0.46113			00:00:00.446000	0.415272
2023-10-12 16:43:58	0.0585967		00:00:00.454000	0.574502			00:00:00.454000	0.410177
2023-10-12 16:43:58	0.0585967		00:00:00.462000	0.662397			00:00:00.462000	0.406355
2023-10-12 16:43:58	0.0598705		00:00:00.469000	0.701886			00:00:00.469000	0.408903
2023-10-12 16:43:58	0.0585967		00:00:00.477000	0.699338			00:00:00.477000	0.41145
2023-10-12 16:43:58	0.0573228		00:00:00.485000	0.659849			00:00:00.485000	0.415272
2023-10-12 16:43:58	0.0585967		00:00:00.493000	0.617813			00:00:00.493000	0.420367
2023-10-12 16:43:58	0.056049		00:00:00.501000	0.584693			00:00:00.501000	0.420367
2023-10-12 16:43:58	0.0547751		00:00:00.508000	0.588514			00:00:00.508000	0.421641
2023-10-12 16:43:58	0.0547751		00:00:00.516000	0.588514			00:00:00.516000	0.435653
2023-10-12 16:43:58	0.056049		00:00:00.524000	0.580871			00:00:00.524000	0.450939
2023-10-12 16:43:58	0.0547751		00:00:00.532000	0.585967			00:00:00.532000	0.464952
2023-10-12 16:43:58	0.0547751		00:00:00.540000	0.594883			00:00:00.540000	0.473869
2023-10-12 16:43:58	0.0535013		00:00:00.548000	0.598705			00:00:00.548000	0.47769
2023-10-12 16:43:58	0.0522275		00:00:00.555000	0.59361			00:00:00.555000	0.475143
2023-10-12 16:43:58	0.0509536		00:00:00.563000	0.591062			00:00:00.563000	0.468773
2023-10-12 16:43:58	0.0509536		00:00:00.571000	0.566859			00:00:00.571000	0.445844
2023-10-12 16:43:58	0.0522275		00:00:00.579000	0.523548			00:00:00.579000	0.424189
2023-10-12 16:43:58	0.0535013		00:00:00.587000	0.523548			00:00:00.587000	0.410177
2023-10-12 16:43:58	0.0509536		00:00:00.595000	0.573228			00:00:00.595000	0.41145
2023-10-12 16:43:58	0.0509536		00:00:00.602000	0.644563			00:00:00.602000	0.425463
2023-10-12 16:43:58	0.0522275		00:00:00.610000	0.718446			00:00:00.610000	0.439475
2023-10-12 16:43:58	0.0522275		00:00:00.618000	0.777043			00:00:00.618000	0.456035
2023-10-12 16:43:58	0.0547751		00:00:00.626000	0.830544			00:00:00.626000	0.471321
2023-10-12 16:43:58	0.0535013		00:00:00.634000	0.849652			00:00:00.634000	0.49425
2023-10-12 16:43:58	0.0535013		00:00:00.642000	0.889141			00:00:00.642000	0.515905
2023-10-12 16:43:58	0.0535013		00:00:00.649000	0.914617			00:00:00.649000	0.537561
2023-10-12 16:43:58	0.0535013		00:00:00.657000	0.880224			00:00:00.657000	0.555394
2023-10-12 16:43:58	0.0547751		00:00:00.665000	0.775769			00:00:00.665000	0.566859
2023-10-12 16:43:58	0.056049		00:00:00.673000	0.676409			00:00:00.673000	0.578323
2023-10-12 16:43:58	0.0573228		00:00:00.681000	0.611443			00:00:00.681000	0.580871
2023-10-12 16:43:58	0.056049		00:00:00.689000	0.578323			00:00:00.689000	0.583419
2023-10-12 16:43:58	0.0573228		00:00:00.696000	0.563037			00:00:00.696000	0.585967
2023-10-12 16:43:58	0.0573228		00:00:00.704000	0.564311			00:00:00.704000	0.582145
2023-10-12 16:43:58	0.0573228		00:00:00.712000	0.571954			00:00:00.712000	0.565585
2023-10-12 16:43:58	0.0573228		00:00:00.720000	0.57705			00:00:00.720000	0.565585
2023-10-12 16:43:58	0.0585967		00:00:00.728000	0.580871			00:00:00.728000	0.575776
2023-10-12 16:43:58	0.0585967		00:00:00.736000	0.58724			00:00:00.736000	0.59361
2023-10-12 16:43:58	0.0585967		00:00:00.743000	0.596157			00:00:00.743000	0.613991
2023-10-12 16:43:58	0.0598705		00:00:00.751000	0.597431			00:00:00.751000	0.639468
2023-10-12 16:43:58	0.0585967		00:00:00.759000	0.606348			00:00:00.759000	0.664945
2023-10-12 16:43:59	0.0598705		00:00:00.767000	0.616539			00:00:00.767000	0.684052
2023-10-12 16:43:59	0.0598705		00:00:00.775000	0.622908			00:00:00.775000	0.709529
2023-10-12 16:43:59	0.0611443		00:00:00.782000	0.622908			00:00:00.782000	0.728637
2023-10-12 16:43:59	0.0611443		00:00:00.790000	0.624182			00:00:00.790000	0.751566
2023-10-12 16:43:59	0.0598705		00:00:00.798000	0.649659			00:00:00.798000	0.770673
2023-10-12 16:43:59	0.0611443		00:00:00.806000	0.673862			00:00:00.806000	0.784686
2023-10-12 16:43:59	0.063692		00:00:00.814000	0.694243			00:00:00.814000	0.801246
2023-10-12 16:43:59	0.0624182		00:00:00.822000	0.714624			00:00:00.822000	0.819079
2023-10-12 16:43:59	0.0598705		00:00:00.829000	0.726089			00:00:00.829000	0.844556
2023-10-12 16:43:59	0.0598705		00:00:00.837000	0.738827			00:00:00.837000	0.863664
2023-10-12 16:43:59	0.0598705		00:00:00.845000	0.756661			00:00:00.845000	0.875128
2023-10-12 16:43:59	0.0585967		00:00:00.853000	0.79615			00:00:00.853000	0.890414
2023-10-12 16:43:59	0.0598705		00:00:00.861000	0.833092			00:00:00.861000	0.896784
2023-10-12 16:43:59	0.0624182		00:00:00.869000	0.848378			00:00:00.869000	0.905701
2023-10-12 16:43:59	0.0598705		00:00:00.876000	0.856021			00:00:00.876000	0.919713
2023-10-12 16:43:59	0.0598705		00:00:00.884000	0.84583			00:00:00.884000	0.924808
2023-10-12 16:43:59	0.0611443		00:00:00.892000	0.817805			00:00:00.892000	0.923534
2023-10-12 16:43:59	0.0598705		00:00:00.900000	0.784686			00:00:00.900000	0.924808
2023-10-12 16:43:59	0.0611443		00:00:00.908000	0.774495			00:00:00.908000	0.932451
2023-10-12 16:43:59	0.0598705		00:00:00.916000	0.78596			00:00:00.916000	0.93882
2023-10-12 16:43:59	0.0611443		00:00:00.923000	0.813984			00:00:00.923000	0.94519
2023-10-12 16:43:59	0.0598705		00:00:00.931000	0.853473			00:00:00.931000	0.94519
2023-10-12 16:43:59	0.0611443		00:00:00.939000	0.887867			00:00:00.939000	0.94519
2023-10-12 16:43:59	0.0598705		00:00:00.947000	0.917165			00:00:00.947000	0.93882
2023-10-12 16:43:59	0.0598705		00:00:00.955000	0.943916			00:00:00.955000	0.932451
2023-10-12 16:43:59	0.0598705		00:00:00.963000	0.970666			00:00:00.963000	0.920987
2023-10-12 16:43:59	0.0585967		00:00:00.970000	0.980857			00:00:00.970000	0.910796
2023-10-12 16:43:59	0.056049		00:00:00.978000	0.985952			00:00:00.978000	0.901879
2023-10-12 16:43:59	0.056049		00:00:00.986000	0.987226			00:00:00.986000	0.889141
2023-10-12 16:43:59	0.056049		00:00:00.994000	0.991048			00:00:00.994000	0.868759
2023-10-12 16:43:59	0.0573228		00:00:01.002000	0.989774			00:00:01.002000	0.81271
2023-10-12 16:43:59	0.056049		00:00:01.009000	0.983405			00:00:01.009000	0.771947
2023-10-12 16:43:59	0.056049		00:00:01.017000	0.977036			00:00:01.017000	0.672588
2023-10-12 16:43:59	0.0573228		00:00:01.025000	0.974488			00:00:01.025000	0.678957
2023-10-12 16:43:59	0.0573228		00:00:01.033000	0.965571			00:00:01.033000	0.682778
2023-10-12 16:43:59	0.056049		00:00:01.041000	0.957928			00:00:01.041000	0.690422
2023-10-12 16:43:59	0.056049		00:00:01.049000	0.95538			00:00:01.049000	0.694243
2023-10-12 16:43:59	0.0585967		00:00:01.056000	0.951559			00:00:01.056000	0.701886
2023-10-12 16:43:59	0.0573228		00:00:01.064000	0.956654			00:00:01.064000	0.698064
2023-10-12 16:43:59	0.0624182		00:00:01.072000	0.956654			00:00:01.072000	0.690422
2023-10-12 16:43:59	0.0585967		00:00:01.080000	0.947737			00:00:01.080000	0.696791
2023-10-12 16:43:59	0.0624182		00:00:01.088000	0.927356			00:00:01.088000	0.704434
2023-10-12 16:43:59	0.0624182		00:00:01.096000	0.910796			00:00:01.096000	0.706981
2023-10-12 16:43:59	0.0624182		00:00:01.103000	0.906974			00:00:01.103000	0.705708
2023-10-12 16:43:59	0.0598705		00:00:01.111000	0.903153			00:00:01.111000	0.710803
2023-10-12 16:43:59	0.0611443		00:00:01.119000	0.905701			00:00:01.119000	0.712077
2023-10-12 16:43:59	0.063692		00:00:01.127000	0.919713			00:00:01.127000	0.706981
2023-10-12 16:43:59	0.0649659		00:00:01.135000	0.932451			00:00:01.135000	0.692969
2023-10-12 16:43:59	0.0649659		00:00:01.143000	0.93882			00:00:01.143000	0.680231
2023-10-12 16:43:59	0.0649659		00:00:01.150000	0.94519			00:00:01.150000	0.664945
2023-10-12 16:43:59	0.0662397		00:00:01.158000	0.947737			00:00:01.158000	0.659849
2023-10-12 16:43:59	0.0662397		00:00:01.166000	0.93882			00:00:01.166000	0.659849
2023-10-12 16:43:59	0.0662397		00:00:01.174000	0.932451			00:00:01.174000	0.661123
2023-10-12 16:43:59	0.0649659		00:00:01.182000	0.92863			00:00:01.182000	0.65348
2023-10-12 16:43:59	0.0662397		00:00:01.190000	0.923534			00:00:01.190000	0.650932
2023-10-12 16:43:59	0.0662397		00:00:01.197000	0.91207			00:00:01.197000	0.654754
2023-10-12 16:43:59	0.063692		00:00:01.205000	0.896784			00:00:01.205000	0.666219
2023-10-12 16:43:59	0.063692		00:00:01.213000	0.889141			00:00:01.213000	0.676409
2023-10-12 16:43:59	0.0611443		00:00:01.221000	0.890414			00:00:01.221000	0.690422
2023-10-12 16:43:59	0.0624182		00:00:01.229000	0.892962			00:00:01.229000	0.708255
2023-10-12 16:43:59	0.063692		00:00:01.236000	0.898057			00:00:01.236000	0.729911
2023-10-12 16:43:59	0.0611443		00:00:01.244000	0.901879			00:00:01.244000	0.733732
2023-10-12 16:43:59	0.0611443		00:00:01.252000	0.908248			00:00:01.252000	0.732458
2023-10-12 16:43:59	0.0624182		00:00:01.260000	0.900605			00:00:01.260000	0.746471
2023-10-12 16:43:59	0.0611443		00:00:01.268000	0.891688			00:00:01.268000	0.771947
[truncated: 5,965 more rows]

## Sheet: OS3
Column1	Column2			OS3_IN_konkav				OS3_ST_konkav
[truncated: 6,108 more rows]

## Sheet: OD4
Column1	Column2		OD_4_IN				OD_4_ST
[truncated: 3,548 more rows]

[truncated: 12 more sheets: OS4, OD5, OS5, OD6, OS6, OD7, OS7, OD8 OS8, OD9, OS9, OD10, OS10]
